# Supplementary material for: Crystal structure of [1-(3-eth­oxy-2-oxido­benzyl­idene-κO 2)-4-phenyl­thio­semicarbazidato-κ2 N 1,S](tri­phenylphosphane-κP)nickel(II)
Source: Acta Crystallogr E Crystallogr Commun. 2015 Nov 21;71(Pt 12):m230–1. doi: 10.1107/S2056989015021660 (PMC4719848; doi:10.1107/S2056989015021660)
Supplement: Supplementary file 1 [file e-71-0m230-sup1.cif]

##############################################################################
#                                                                            #
# This CIF contains the data in a paper accepted for publication in          #
# Acta Crystallographica Section E. It conforms to the requirements of       #
# Notes for Authors for Acta Crystallographica Section E, and has been       #
# peer reviewed under the auspices of the IUCr Commission on Journals.       #
#                                                                            #
# Full details of the Crystallographic Information File format               #
# are given in the paper "The Crystallographic Information File (CIF):       #
# a New Standard Archive File for Crystallography" by S. R. Hall, F. H.      #
# Allen and I. D. Brown [Acta Cryst. (1991), A47, 655-685].                  #
#                                                                            #
# The current version of the core CIF dictionary is obtainable from          #
# ftp://ftp.iucr.org/pub/cif_core.dic.                                       #
#                                                                            #
# Software is freely available for graphical display of the structure(s)     #
# in this CIF. For information consult the CIF software page                 #
# http://www.iucr.org/resources/cif/software.                                #
#                                                                            #
# This file may be used for bona fide research purposes within the           #
# scientific community so long as proper attribution is given to the journal # 
# article from which it was obtained.                                        #
#                                                                            #
##############################################################################
data_global
_audit_creation_method     SHELXL97
_journal_date_recd_electronic     2015-10-29
_journal_date_accepted     2015-11-15
_journal_name_full     'Acta Crystallographica, Section E'
_journal_year     2015
_journal_volume     71
_journal_issue     12
_journal_page_first     m230
_journal_page_last     m231
_journal_paper_category     HM
_journal_paper_doi     10.1107/S2056989015021660
_journal_coeditor_code     FF2143
loop_
    _publ_contact_author_name
    _publ_contact_author_address
    _publ_contact_author_email
    'G. Chakkaravarthi'
;
Department of Physics
CPCL Polytechnic College
Chennai 600 068
India
;
 chakkaravarthi_2005@yahoo.com
    'G. Rajagopal'
;
PG & Research Department of Chemistry,
Chikkanna Government Arts College,
Tiruppur 641 602,
India
;
 rajagopal18@yahoo.com
_publ_contact_author_fax     ?
_publ_contact_author_phone     '08608587478'
_publ_section_title
;\
Crystal structure of
[1-(3-ethoxy-2-oxidobenzylidene-\k<i>O</i>^2^)-4-phenylthiosemicarbazidato-\
\k^2^<i>N</i>^1^,<i>S</i>](triphenylphosphane-\k<i>P</i>)nickel(II)
;
_publ_section_title_footnote     .
loop_
    _publ_author_name
    _publ_author_address
    'B. Karpagam'
;
Department of Chemistry,
St.Michael College of Engineering & Technology,
Kalayarkoil 630 551,
India
;
    'G. Chakkaravarthi'
;
Department of Physics,
CPCL Polytechnic College,
Chennai 600 068,
India
;
    'G. Rajagopal'
;
PG & Research Department of Chemistry,
Chikkanna Government Arts College,
Tiruppur 641 602,
India
;
_publ_section_synopsis     .
data_I
_database_code_depnum_ccdc_archive 'CCDC 964626'
_audit_creation_method     SHELXL-97
_chemical_name_systematic
;\
[1-(3-Ethoxy-2-oxidobenzylidene-\k<i>O</i>^2^)-4-phenylthiosemicarbazidato-\
\k^2^<i>N</i>^1^,<i>S</i>](triphenylphosphane-\k<i>P</i>)nickel(II)
;
_chemical_name_common     ?
_chemical_formula_moiety     'C34 H30 N3 Ni O2 P S'
_chemical_formula_sum     'C34 H30 N3 Ni O2 P S'
_chemical_formula_iupac     '[Ni (C16 H15 N3 O2 S) (C18 H15 P)]'
_chemical_formula_weight     634.35
_chemical_melting_point     ?
_symmetry_cell_setting     triclinic
_symmetry_space_group_name_H-M     'P -1'
_symmetry_space_group_name_Hall     '-P 1'
loop_
    _symmetry_equiv_pos_as_xyz
    'x, y, z'
    '-x, -y, -z'
_cell_length_a     9.7290(2)
_cell_length_b     12.9770(3)
_cell_length_c     14.0120(2)
_cell_angle_alpha     62.9580(10)
_cell_angle_beta     73.756(2)
_cell_angle_gamma     71.6540(10)
_cell_volume     1475.91(5)
_cell_formula_units_Z     2
_cell_measurement_reflns_used     2018
_cell_measurement_theta_min     2.2
_cell_measurement_theta_max     28.3
_cell_measurement_temperature     295(2)
_exptl_crystal_description     block
_exptl_crystal_colour     red
_exptl_crystal_size_max     0.28
_exptl_crystal_size_mid     0.24
_exptl_crystal_size_min     0.20
_exptl_crystal_density_diffrn     1.427
_exptl_crystal_density_meas     ?
_exptl_crystal_density_method     'not measured'
_exptl_crystal_F_000     660
_exptl_absorpt_coefficient_mu     0.819
_exptl_absorpt_correction_type     multi-scan
_exptl_absorpt_process_details
;
(SADABS; Sheldrick, 1996)
;
_exptl_absorpt_correction_T_min     0.8031
_exptl_absorpt_correction_T_max     0.8533
_exptl_special_details     ?
_diffrn_ambient_temperature     295(2)
_diffrn_radiation_type     MoK\a
_diffrn_radiation_wavelength     0.71073
_diffrn_radiation_source     'fine-focus sealed tube'
_diffrn_radiation_monochromator     graphite
_diffrn_measurement_device_type     'Bruker Kappa APEXII CCD'
_diffrn_measurement_method     '\w and \f scan'
_diffrn_detector_area_resol_mean     ?
_diffrn_reflns_number     32169
_diffrn_reflns_av_R_equivalents     0.0302
_diffrn_reflns_av_sigmaI/netI     0.0249
_diffrn_reflns_theta_min     2.23
_diffrn_reflns_theta_max     28.25
_diffrn_reflns_theta_full     28.25
_diffrn_measured_fraction_theta_max     0.998
_diffrn_measured_fraction_theta_full     0.998
_diffrn_reflns_limit_h_min     -12
_diffrn_reflns_limit_h_max     12
_diffrn_reflns_limit_k_min     -17
_diffrn_reflns_limit_k_max     17
_diffrn_reflns_limit_l_min     -18
_diffrn_reflns_limit_l_max     18
_diffrn_standards_number     0
_diffrn_standards_interval_count     ?
_diffrn_standards_interval_time     0
_diffrn_standards_decay_%     ?
_refine_special_details
;
 Refinement of F^2^ against ALL reflections.  The weighted R-factor wR and
 goodness of fit S are based on F^2^, conventional R-factors R are based
 on F, with F set to zero for negative F^2^. The threshold expression of
 F^2^ > 2sigma(F^2^) is used only for calculating R-factors(gt) etc. and is
 not relevant to the choice of reflections for refinement.  R-factors based
 on F^2^ are statistically about twice as large as those based on F, and R-
 factors based on ALL data will be even larger.
;
_reflns_number_total     7289
_reflns_number_gt     6002
_reflns_threshold_expression     I>2sigma(I)
_refine_ls_structure_factor_coef     Fsqd
_refine_ls_matrix_type     full
_refine_ls_R_factor_all     0.0405
_refine_ls_R_factor_gt     0.0296
_refine_ls_wR_factor_gt     0.0743
_refine_ls_wR_factor_ref     0.0808
_refine_ls_goodness_of_fit_ref     1.034
_refine_ls_restrained_S_all     1.040
_refine_ls_number_reflns     7289
_refine_ls_number_parameters     411
_refine_ls_number_restraints     7
_refine_ls_hydrogen_treatment     mixed
_refine_ls_weighting_scheme     calc
_refine_ls_weighting_details
         'calc w=1/[\s^2^(Fo^2^)+(0.0392P)^2^+0.3532P] where P=(Fo^2^+2Fc^2^)/3'
_atom_sites_solution_hydrogens     geom
_atom_sites_solution_primary     direct
_atom_sites_solution_secondary     difmap
_refine_ls_shift/su_max     0.000
_refine_ls_shift/su_mean     0.000
_refine_diff_density_max     0.301
_refine_diff_density_min     -0.248
_refine_ls_extinction_method     none
_refine_ls_extinction_coef     ?
loop_
    _atom_type_symbol
    _atom_type_description
    _atom_type_scat_dispersion_real
    _atom_type_scat_dispersion_imag
    _atom_type_scat_source
    'C' 'C' 0.0033 0.0016
                         'International Tables Vol C Tables 4.2.6.8 and 6.1.1.4'
    'H' 'H' 0.0000 0.0000
                         'International Tables Vol C Tables 4.2.6.8 and 6.1.1.4'
    'N' 'N' 0.0061 0.0033
                         'International Tables Vol C Tables 4.2.6.8 and 6.1.1.4'
    'O' 'O' 0.0106 0.0060
                         'International Tables Vol C Tables 4.2.6.8 and 6.1.1.4'
    'P' 'P' 0.1023 0.0942
                         'International Tables Vol C Tables 4.2.6.8 and 6.1.1.4'
    'Ni' 'Ni' 0.3393 1.1124
                         'International Tables Vol C Tables 4.2.6.8 and 6.1.1.4'
    'S' 'S' 0.1246 0.1234
                         'International Tables Vol C Tables 4.2.6.8 and 6.1.1.4'
_computing_data_collection
;
APEX2 (Bruker, 2004)
;
_computing_cell_refinement
;
SAINT (Bruker, 2004)
;
_computing_data_reduction
;
SAINT (Bruker, 2004)
;
_computing_structure_solution
;
SHELXS97 (Sheldrick, 2008)
;
_computing_structure_refinement
;
SHELXL97 (Sheldrick, 2008)
;
_computing_molecular_graphics
;
PLATON (Spek, 2009)
;
_computing_publication_material
;
SHELXL97 (Sheldrick, 2008)
;
loop_
    _atom_site_type_symbol
    _atom_site_label
    _atom_site_fract_x
    _atom_site_fract_y
    _atom_site_fract_z
    _atom_site_U_iso_or_equiv
    _atom_site_adp_type
    _atom_site_calc_flag
    _atom_site_refinement_flags
    _atom_site_occupancy
    _atom_site_symmetry_multiplicity
    _atom_site_disorder_assembly
    _atom_site_disorder_group
    C C1 0.75160(16) 0.24179(14) -0.08641(12) 0.0334(3) Uani d . 1 1 A .
    C C2 0.75713(19) 0.35814(16) -0.15930(14) 0.0447(4) Uani d . 1 1 . .
    H H2 0.7284 0.4181 -0.1342 0.054 Uiso calc R 1 1 . .
    C C3 0.8053(2) 0.38465(19) -0.26897(15) 0.0558(5) Uani d . 1 1 . .
    H H3 0.8074 0.4626 -0.3174 0.067 Uiso calc R 1 1 . .
    C C4 0.8499(2) 0.2962(2) -0.30648(15) 0.0571(5) Uani d . 1 1 . .
    H H4 0.8817 0.3143 -0.3802 0.068 Uiso calc R 1 1 . .
    C C5 0.8475(2) 0.18102(19) -0.23501(15) 0.0517(5) Uani d . 1 1 . .
    H H5 0.8792 0.1211 -0.2604 0.062 Uiso calc R 1 1 . .
    C C6 0.79814(18) 0.15360(15) -0.12535(13) 0.0400(4) Uani d . 1 1 . .
    H H6 0.7962 0.0754 -0.0775 0.048 Uiso calc R 1 1 . .
    C C7 0.85493(17) 0.19942(14) 0.10147(13) 0.0356(3) Uani d . 1 1 A .
    C C8 0.98860(19) 0.20072(18) 0.03254(15) 0.0494(4) Uani d . 1 1 . .
    H H8 0.9925 0.2149 -0.0394 0.059 Uiso calc R 1 1 . .
    C C9 1.1160(2) 0.18122(19) 0.06923(18) 0.0564(5) Uani d . 1 1 . .
    H H9 1.2049 0.1821 0.0221 0.068 Uiso calc R 1 1 . .
    C C10 1.1116(2) 0.16066(18) 0.17405(18) 0.0556(5) Uani d . 1 1 . .
    H H10 1.1977 0.1462 0.1991 0.067 Uiso calc R 1 1 . .
    C C11 0.9801(2) 0.1613(2) 0.24270(19) 0.0672(6) Uani d . 1 1 . .
    H H11 0.9772 0.1484 0.3141 0.081 Uiso calc R 1 1 . .
    C C12 0.8509(2) 0.1808(2) 0.20701(16) 0.0551(5) Uani d . 1 1 . .
    H H12 0.7620 0.1813 0.2542 0.066 Uiso calc R 1 1 . .
    C C13 0.66787(17) 0.05795(14) 0.11644(12) 0.0343(3) Uani d . 1 1 A .
    C C14 0.77810(19) -0.03890(15) 0.15956(14) 0.0432(4) Uani d . 1 1 . .
    H H14 0.8666 -0.0271 0.1615 0.052 Uiso calc R 1 1 . .
    C C15 0.7578(2) -0.15257(16) 0.19954(15) 0.0526(5) Uani d . 1 1 . .
    H H15 0.8328 -0.2169 0.2278 0.063 Uiso calc R 1 1 . .
    C C16 0.6282(3) -0.17131(18) 0.19790(17) 0.0588(5) Uani d . 1 1 . .
    H H16 0.6145 -0.2481 0.2256 0.071 Uiso calc R 1 1 . .
    C C17 0.5187(3) -0.0763(2) 0.1552(2) 0.0688(6) Uani d . 1 1 . .
    H H17 0.4307 -0.0888 0.1532 0.083 Uiso calc R 1 1 . .
    C C18 0.5376(2) 0.03834(17) 0.11517(18) 0.0549(5) Uani d . 1 1 . .
    H H18 0.4620 0.1023 0.0873 0.066 Uiso calc R 1 1 . .
    C C19 0.1463(2) 0.46798(16) -0.26655(15) 0.0473(4) Uani d . 1 1 . .
    H H19 0.0689 0.4312 -0.2248 0.057 Uiso calc R 1 1 . .
    C C20 0.1925(3) 0.4802(2) -0.37291(18) 0.0632(6) Uani d . 1 1 . .
    H H20 0.1456 0.4523 -0.4028 0.076 Uiso calc R 1 1 . .
    C C21 0.3073(3) 0.5336(2) -0.43442(17) 0.0679(6) Uani d . 1 1 . .
    H H21 0.3388 0.5416 -0.5060 0.081 Uiso calc R 1 1 . .
    C C22 0.3756(2) 0.5751(2) -0.39001(16) 0.0631(6) Uani d . 1 1 . .
    H H22 0.4543 0.6104 -0.4316 0.076 Uiso calc R 1 1 . .
    C C23 0.3288(2) 0.56516(17) -0.28433(14) 0.0491(4) Uani d . 1 1 . .
    H H23 0.3739 0.5954 -0.2553 0.059 Uiso calc R 1 1 . .
    C C24 0.21437(17) 0.50998(14) -0.22197(13) 0.0386(4) Uani d . 1 1 . .
    C C25 0.24291(16) 0.44610(14) -0.03268(12) 0.0359(3) Uani d . 1 1 A .
    C C26 0.20003(18) 0.34640(15) 0.23944(13) 0.0424(4) Uani d . 1 1 . .
    H H26 0.0987 0.3739 0.2478 0.051 Uiso calc R 1 1 . .
    C C27 0.2624(2) 0.28071(16) 0.33618(13) 0.0454(4) Uani d . 1 1 . .
    C C28 0.41423(18) 0.23648(15) 0.33456(12) 0.0390(4) Uani d . 1 1 A .
    C C29 0.4640(2) 0.17511(18) 0.43723(14) 0.0511(4) Uani d D 1 1 . .
    C C30 0.3662(3) 0.1579(2) 0.53196(16) 0.0761(7) Uani d . 1 1 A .
    H H30 0.4005 0.1163 0.5980 0.091 Uiso calc R 1 1 . .
    C C31 0.2168(3) 0.2014(3) 0.53072(17) 0.0930(10) Uani d . 1 1 . .
    H H31 0.1518 0.1890 0.5958 0.112 Uiso calc R 1 1 A .
    C C32 0.1649(2) 0.2618(2) 0.43560(16) 0.0752(7) Uani d . 1 1 A .
    H H32 0.0645 0.2910 0.4355 0.090 Uiso calc R 1 1 . .
    N N1 0.26909(13) 0.37212(11) 0.14090(10) 0.0336(3) Uani d . 1 1 . .
    N N2 0.17568(14) 0.43889(12) 0.06343(10) 0.0379(3) Uani d . 1 1 . .
    N N3 0.16198(15) 0.49892(14) -0.11384(11) 0.0455(4) Uani d D 1 1 . .
    O O2 0.50937(12) 0.24802(10) 0.24580(8) 0.0406(3) Uani d . 1 1 . .
    P P1 0.68938(4) 0.21048(3) 0.05755(3) 0.03082(9) Uani d . 1 1 . .
    Ni Ni1 0.46961(2) 0.312000(17) 0.104547(14) 0.03154(7) Uani d . 1 1 A .
    S S1 0.42853(4) 0.38465(4) -0.05808(3) 0.04352(11) Uani d . 1 1 . .
    O O1 0.6109(6) 0.1463(8) 0.4341(6) 0.0517(16) Uani d PD 0.631(9) 1 A 1
    C C33 0.6533(5) 0.0936(6) 0.5392(4) 0.0681(16) Uani d PD 0.631(9) 1 A 1
    H H33A 0.6287 0.0165 0.5813 0.082 Uiso calc PR 0.631(9) 1 A 1
    H H33B 0.6046 0.1438 0.5786 0.082 Uiso calc PR 0.631(9) 1 A 1
    C C34 0.8162(6) 0.0818(6) 0.5175(4) 0.107(2) Uani d PD 0.631(9) 1 A 1
    H H34A 0.8521 0.0475 0.5851 0.161 Uiso calc PR 0.631(9) 1 A 1
    H H34B 0.8385 0.1587 0.4747 0.161 Uiso calc PR 0.631(9) 1 A 1
    H H34C 0.8624 0.0316 0.4787 0.161 Uiso calc PR 0.631(9) 1 A 1
    O O1A 0.6128(11) 0.1203(14) 0.4277(10) 0.057(3) Uani d PD 0.369(9) 1 A 2
    C C33A 0.6898(11) 0.0516(7) 0.5191(7) 0.060(2) Uani d PD 0.369(9) 1 A 2
    H H33C 0.7794 0.0018 0.4978 0.072 Uiso calc PR 0.369(9) 1 A 2
    H H33D 0.6296 -0.0003 0.5770 0.072 Uiso calc PR 0.369(9) 1 A 2
    C C34A 0.7290(13) 0.1242(7) 0.5628(7) 0.087(3) Uani d PD 0.369(9) 1 A 2
    H H34D 0.7741 0.0722 0.6261 0.130 Uiso calc PR 0.369(9) 1 A 2
    H H34E 0.6416 0.1761 0.5817 0.130 Uiso calc PR 0.369(9) 1 A 2
    H H34F 0.7962 0.1705 0.5083 0.130 Uiso calc PR 0.369(9) 1 A 2
    H H3A 0.0681(11) 0.5085(18) -0.0919(16) 0.057(6) Uiso d D 1 1 . .
loop_
    _atom_site_aniso_label
    _atom_site_aniso_U_11
    _atom_site_aniso_U_22
    _atom_site_aniso_U_33
    _atom_site_aniso_U_12
    _atom_site_aniso_U_13
    _atom_site_aniso_U_23
    C1 0.0238(7) 0.0430(8) 0.0337(7) -0.0043(6) -0.0051(6) -0.0172(6)
    C2 0.0395(9) 0.0455(9) 0.0439(9) -0.0078(7) -0.0038(7) -0.0164(7)
    C3 0.0497(11) 0.0589(11) 0.0420(10) -0.0141(9) -0.0041(8) -0.0066(8)
    C4 0.0474(11) 0.0840(14) 0.0335(9) -0.0116(10) -0.0029(8) -0.0222(9)
    C5 0.0455(10) 0.0719(13) 0.0458(10) -0.0077(9) -0.0050(8) -0.0353(10)
    C6 0.0343(8) 0.0480(9) 0.0399(8) -0.0059(7) -0.0067(7) -0.0212(7)
    C7 0.0288(8) 0.0389(8) 0.0429(8) -0.0033(6) -0.0097(6) -0.0200(7)
    C8 0.0319(9) 0.0725(12) 0.0460(10) -0.0156(8) -0.0056(7) -0.0235(9)
    C9 0.0309(9) 0.0746(13) 0.0663(12) -0.0147(9) -0.0067(8) -0.0290(11)
    C10 0.0381(10) 0.0664(12) 0.0773(14) -0.0041(9) -0.0240(9) -0.0378(11)
    C11 0.0471(12) 0.1075(18) 0.0641(13) -0.0034(11) -0.0207(10) -0.0510(13)
    C12 0.0348(9) 0.0864(14) 0.0531(11) -0.0015(9) -0.0105(8) -0.0412(11)
    C13 0.0309(8) 0.0397(8) 0.0312(7) -0.0064(6) -0.0040(6) -0.0148(6)
    C14 0.0361(9) 0.0445(9) 0.0463(9) -0.0049(7) -0.0116(7) -0.0156(7)
    C15 0.0587(12) 0.0414(9) 0.0512(10) -0.0034(8) -0.0156(9) -0.0142(8)
    C16 0.0711(14) 0.0466(10) 0.0579(12) -0.0218(10) -0.0081(10) -0.0158(9)
    C17 0.0556(13) 0.0652(13) 0.0933(17) -0.0274(11) -0.0178(12) -0.0259(12)
    C18 0.0357(10) 0.0527(10) 0.0757(13) -0.0089(8) -0.0180(9) -0.0206(10)
    C19 0.0393(9) 0.0474(9) 0.0520(10) 0.0008(7) -0.0124(8) -0.0212(8)
    C20 0.0630(14) 0.0726(14) 0.0646(13) 0.0086(11) -0.0259(11) -0.0430(11)
    C21 0.0651(14) 0.0838(15) 0.0405(10) 0.0083(12) -0.0080(10) -0.0293(11)
    C22 0.0523(12) 0.0723(14) 0.0430(10) -0.0078(10) 0.0011(9) -0.0138(10)
    C23 0.0444(10) 0.0543(10) 0.0421(9) -0.0076(8) -0.0074(8) -0.0157(8)
    C24 0.0307(8) 0.0403(8) 0.0354(8) 0.0055(6) -0.0098(6) -0.0133(6)
    C25 0.0272(7) 0.0390(8) 0.0362(8) 0.0001(6) -0.0079(6) -0.0139(6)
    C26 0.0307(8) 0.0497(9) 0.0385(8) 0.0036(7) -0.0039(6) -0.0199(7)
    C27 0.0404(9) 0.0537(10) 0.0322(8) -0.0009(7) -0.0029(7) -0.0167(7)
    C28 0.0400(9) 0.0438(9) 0.0316(8) -0.0042(7) -0.0070(6) -0.0163(7)
    C29 0.0499(11) 0.0627(11) 0.0359(9) -0.0055(9) -0.0121(8) -0.0175(8)
    C30 0.0683(15) 0.1077(19) 0.0312(9) -0.0042(13) -0.0108(9) -0.0184(11)
    C31 0.0641(15) 0.142(3) 0.0324(10) -0.0011(15) 0.0044(10) -0.0219(13)
    C32 0.0480(12) 0.1078(19) 0.0403(10) 0.0043(12) 0.0015(9) -0.0239(11)
    N1 0.0260(6) 0.0373(6) 0.0337(6) 0.0022(5) -0.0076(5) -0.0155(5)
    N2 0.0270(6) 0.0443(7) 0.0340(7) 0.0042(5) -0.0079(5) -0.0149(6)
    N3 0.0255(7) 0.0641(9) 0.0348(7) 0.0038(6) -0.0075(6) -0.0171(7)
    O2 0.0304(6) 0.0562(7) 0.0309(5) -0.0018(5) -0.0072(4) -0.0176(5)
    P1 0.02285(18) 0.0374(2) 0.03196(19) -0.00183(14) -0.00561(14) -0.01614(15)
    Ni1 0.02392(10) 0.03883(11) 0.02941(10) 0.00097(7) -0.00641(7) -0.01555(8)
    S1 0.02623(19) 0.0627(3) 0.03223(19) 0.00587(17) -0.00726(15) -0.01987(18)
    O1 0.0459(19) 0.071(4) 0.0370(16) -0.0052(15) -0.0166(13) -0.0200(17)
    C33 0.063(3) 0.095(4) 0.040(2) -0.002(3) -0.024(2) -0.022(2)
    C34 0.071(3) 0.164(6) 0.070(3) 0.011(3) -0.042(3) -0.039(3)
    O1A 0.060(4) 0.067(6) 0.044(3) -0.006(3) -0.031(3) -0.016(3)
    C33A 0.067(5) 0.063(5) 0.043(4) 0.001(3) -0.025(4) -0.015(3)
    C34A 0.098(8) 0.093(6) 0.071(5) -0.023(5) -0.038(5) -0.020(4)
_geom_special_details
;
 All esds (except the esd in the dihedral angle between two l.s. planes)
 are estimated using the full covariance matrix.  The cell esds are taken
 into account individually in the estimation of esds in distances, angles
 and torsion angles; correlations between esds in cell parameters are only
 used when they are defined by crystal symmetry.  An approximate (isotropic)
 treatment of cell esds is used for estimating esds involving l.s. planes.
;
loop_
    _geom_bond_atom_site_label_1
    _geom_bond_atom_site_label_2
    _geom_bond_site_symmetry_2
    _geom_bond_distance
    _geom_bond_publ_flag
    C1 C6 . 1.384(2) ?
    C1 C2 . 1.394(2) ?
    C1 P1 . 1.8240(15) ?
    C2 C3 . 1.385(3) ?
    C2 H2 . 0.9300 ?
    C3 C4 . 1.375(3) ?
    C3 H3 . 0.9300 ?
    C4 C5 . 1.373(3) ?
    C4 H4 . 0.9300 ?
    C5 C6 . 1.384(2) ?
    C5 H5 . 0.9300 ?
    C6 H6 . 0.9300 ?
    C7 C12 . 1.377(2) ?
    C7 C8 . 1.386(2) ?
    C7 P1 . 1.8227(16) ?
    C8 C9 . 1.380(2) ?
    C8 H8 . 0.9300 ?
    C9 C10 . 1.359(3) ?
    C9 H9 . 0.9300 ?
    C10 C11 . 1.369(3) ?
    C10 H10 . 0.9300 ?
    C11 C12 . 1.389(3) ?
    C11 H11 . 0.9300 ?
    C12 H12 . 0.9300 ?
    C13 C18 . 1.375(2) ?
    C13 C14 . 1.385(2) ?
    C13 P1 . 1.8226(16) ?
    C14 C15 . 1.378(3) ?
    C14 H14 . 0.9300 ?
    C15 C16 . 1.365(3) ?
    C15 H15 . 0.9300 ?
    C16 C17 . 1.368(3) ?
    C16 H16 . 0.9300 ?
    C17 C18 . 1.384(3) ?
    C17 H17 . 0.9300 ?
    C18 H18 . 0.9300 ?
    C19 C24 . 1.376(2) ?
    C19 C20 . 1.380(3) ?
    C19 H19 . 0.9300 ?
    C20 C21 . 1.370(3) ?
    C20 H20 . 0.9300 ?
    C21 C22 . 1.371(3) ?
    C21 H21 . 0.9300 ?
    C22 C23 . 1.379(3) ?
    C22 H22 . 0.9300 ?
    C23 C24 . 1.380(2) ?
    C23 H23 . 0.9300 ?
    C24 N3 . 1.411(2) ?
    C25 N2 . 1.297(2) ?
    C25 N3 . 1.355(2) ?
    C25 S1 . 1.7367(15) ?
    C26 N1 . 1.293(2) ?
    C26 C27 . 1.420(2) ?
    C26 H26 . 0.9300 ?
    C27 C28 . 1.404(2) ?
    C27 C32 . 1.413(3) ?
    C28 O2 . 1.3038(19) ?
    C28 C29 . 1.430(2) ?
    C29 O1 . 1.351(6) ?
    C29 C30 . 1.370(3) ?
    C29 O1A . 1.396(9) ?
    C30 C31 . 1.386(3) ?
    C30 H30 . 0.9300 ?
    C31 C32 . 1.350(3) ?
    C31 H31 . 0.9300 ?
    C32 H32 . 0.9300 ?
    N1 N2 . 1.3986(17) ?
    N1 Ni1 . 1.8766(12) ?
    N3 H3A . 0.867(9) ?
    O2 Ni1 . 1.8676(10) ?
    P1 Ni1 . 2.2291(4) ?
    Ni1 S1 . 2.1355(4) ?
    O1 C33 . 1.433(6) ?
    C33 C34 . 1.499(6) ?
    C33 H33A . 0.9700 ?
    C33 H33B . 0.9700 ?
    C34 H34A . 0.9600 ?
    C34 H34B . 0.9600 ?
    C34 H34C . 0.9600 ?
    O1A C33A . 1.440(8) ?
    C33A C34A . 1.514(8) ?
    C33A H33C . 0.9700 ?
    C33A H33D . 0.9700 ?
    C34A H34D . 0.9600 ?
    C34A H34E . 0.9600 ?
    C34A H34F . 0.9600 ?
loop_
    _geom_angle_atom_site_label_1
    _geom_angle_atom_site_label_2
    _geom_angle_atom_site_label_3
    _geom_angle_site_symmetry_1
    _geom_angle_site_symmetry_3
    _geom_angle
    _geom_angle_publ_flag
    C6 C1 C2 . . 118.85(15) ?
    C6 C1 P1 . . 122.34(12) ?
    C2 C1 P1 . . 118.77(12) ?
    C3 C2 C1 . . 120.20(17) ?
    C3 C2 H2 . . 119.9 ?
    C1 C2 H2 . . 119.9 ?
    C4 C3 C2 . . 120.22(18) ?
    C4 C3 H3 . . 119.9 ?
    C2 C3 H3 . . 119.9 ?
    C5 C4 C3 . . 119.97(17) ?
    C5 C4 H4 . . 120.0 ?
    C3 C4 H4 . . 120.0 ?
    C4 C5 C6 . . 120.34(18) ?
    C4 C5 H5 . . 119.8 ?
    C6 C5 H5 . . 119.8 ?
    C1 C6 C5 . . 120.41(17) ?
    C1 C6 H6 . . 119.8 ?
    C5 C6 H6 . . 119.8 ?
    C12 C7 C8 . . 118.72(16) ?
    C12 C7 P1 . . 120.03(13) ?
    C8 C7 P1 . . 121.08(13) ?
    C9 C8 C7 . . 120.85(17) ?
    C9 C8 H8 . . 119.6 ?
    C7 C8 H8 . . 119.6 ?
    C10 C9 C8 . . 120.13(18) ?
    C10 C9 H9 . . 119.9 ?
    C8 C9 H9 . . 119.9 ?
    C9 C10 C11 . . 119.76(18) ?
    C9 C10 H10 . . 120.1 ?
    C11 C10 H10 . . 120.1 ?
    C10 C11 C12 . . 120.80(19) ?
    C10 C11 H11 . . 119.6 ?
    C12 C11 H11 . . 119.6 ?
    C7 C12 C11 . . 119.71(18) ?
    C7 C12 H12 . . 120.1 ?
    C11 C12 H12 . . 120.1 ?
    C18 C13 C14 . . 118.68(16) ?
    C18 C13 P1 . . 118.34(13) ?
    C14 C13 P1 . . 122.96(12) ?
    C15 C14 C13 . . 120.54(17) ?
    C15 C14 H14 . . 119.7 ?
    C13 C14 H14 . . 119.7 ?
    C16 C15 C14 . . 120.43(18) ?
    C16 C15 H15 . . 119.8 ?
    C14 C15 H15 . . 119.8 ?
    C15 C16 C17 . . 119.51(18) ?
    C15 C16 H16 . . 120.2 ?
    C17 C16 H16 . . 120.2 ?
    C16 C17 C18 . . 120.6(2) ?
    C16 C17 H17 . . 119.7 ?
    C18 C17 H17 . . 119.7 ?
    C13 C18 C17 . . 120.25(18) ?
    C13 C18 H18 . . 119.9 ?
    C17 C18 H18 . . 119.9 ?
    C24 C19 C20 . . 120.34(19) ?
    C24 C19 H19 . . 119.8 ?
    C20 C19 H19 . . 119.8 ?
    C21 C20 C19 . . 120.0(2) ?
    C21 C20 H20 . . 120.0 ?
    C19 C20 H20 . . 120.0 ?
    C20 C21 C22 . . 119.76(19) ?
    C20 C21 H21 . . 120.1 ?
    C22 C21 H21 . . 120.1 ?
    C21 C22 C23 . . 120.7(2) ?
    C21 C22 H22 . . 119.6 ?
    C23 C22 H22 . . 119.6 ?
    C22 C23 C24 . . 119.45(19) ?
    C22 C23 H23 . . 120.3 ?
    C24 C23 H23 . . 120.3 ?
    C19 C24 C23 . . 119.70(16) ?
    C19 C24 N3 . . 118.93(16) ?
    C23 C24 N3 . . 121.33(16) ?
    N2 C25 N3 . . 117.79(14) ?
    N2 C25 S1 . . 122.28(12) ?
    N3 C25 S1 . . 119.85(12) ?
    N1 C26 C27 . . 126.96(15) ?
    N1 C26 H26 . . 116.5 ?
    C27 C26 H26 . . 116.5 ?
    C28 C27 C32 . . 120.72(17) ?
    C28 C27 C26 . . 122.12(15) ?
    C32 C27 C26 . . 117.16(17) ?
    O2 C28 C27 . . 123.68(14) ?
    O2 C28 C29 . . 119.47(15) ?
    C27 C28 C29 . . 116.85(15) ?
    O1 C29 C30 . . 122.8(3) ?
    C30 C29 O1A . . 126.1(6) ?
    O1 C29 C28 . . 116.2(3) ?
    C30 C29 C28 . . 120.74(18) ?
    O1A C29 C28 . . 112.1(5) ?
    C29 C30 C31 . . 120.92(19) ?
    C29 C30 H30 . . 119.5 ?
    C31 C30 H30 . . 119.5 ?
    C32 C31 C30 . . 120.4(2) ?
    C32 C31 H31 . . 119.8 ?
    C30 C31 H31 . . 119.8 ?
    C31 C32 C27 . . 120.4(2) ?
    C31 C32 H32 . . 119.8 ?
    C27 C32 H32 . . 119.8 ?
    C26 N1 N2 . . 112.89(13) ?
    C26 N1 Ni1 . . 124.00(11) ?
    N2 N1 Ni1 . . 122.73(10) ?
    C25 N2 N1 . . 111.59(12) ?
    C25 N3 C24 . . 125.84(14) ?
    C25 N3 H3A . . 114.2(14) ?
    C24 N3 H3A . . 117.7(14) ?
    C28 O2 Ni1 . . 127.12(10) ?
    C13 P1 C7 . . 104.13(7) ?
    C13 P1 C1 . . 103.46(7) ?
    C7 P1 C1 . . 102.25(7) ?
    C13 P1 Ni1 . . 104.28(5) ?
    C7 P1 Ni1 . . 122.93(5) ?
    C1 P1 Ni1 . . 117.52(5) ?
    O2 Ni1 N1 . . 94.98(5) ?
    O2 Ni1 S1 . . 178.91(4) ?
    N1 Ni1 S1 . . 86.08(4) ?
    O2 Ni1 P1 . . 88.98(4) ?
    N1 Ni1 P1 . . 166.97(4) ?
    S1 Ni1 P1 . . 90.029(15) ?
    C25 S1 Ni1 . . 97.19(5) ?
    C29 O1 C33 . . 113.5(5) ?
    O1 C33 C34 . . 105.1(4) ?
    O1 C33 H33A . . 110.7 ?
    C34 C33 H33A . . 110.7 ?
    O1 C33 H33B . . 110.7 ?
    C34 C33 H33B . . 110.7 ?
    H33A C33 H33B . . 108.8 ?
    C33 C34 H34A . . 109.5 ?
    C33 C34 H34B . . 109.5 ?
    H34A C34 H34B . . 109.5 ?
    C33 C34 H34C . . 109.5 ?
    H34A C34 H34C . . 109.5 ?
    H34B C34 H34C . . 109.5 ?
    C29 O1A C33A . . 123.3(10) ?
    O1A C33A C34A . . 114.7(9) ?
    O1A C33A H33C . . 108.6 ?
    C34A C33A H33C . . 108.6 ?
    O1A C33A H33D . . 108.6 ?
    C34A C33A H33D . . 108.6 ?
    H33C C33A H33D . . 107.6 ?
    C33A C34A H34D . . 109.5 ?
    C33A C34A H34E . . 109.5 ?
    H34D C34A H34E . . 109.5 ?
    C33A C34A H34F . . 109.5 ?
    H34D C34A H34F . . 109.5 ?
    H34E C34A H34F . . 109.5 ?
loop_
    _geom_torsion_atom_site_label_1
    _geom_torsion_atom_site_label_2
    _geom_torsion_atom_site_label_3
    _geom_torsion_atom_site_label_4
    _geom_torsion_site_symmetry_1
    _geom_torsion_site_symmetry_2
    _geom_torsion_site_symmetry_3
    _geom_torsion_site_symmetry_4
    _geom_torsion
    _geom_torsion_publ_flag
    C6 C1 C2 C3 . . . . 1.5(3) ?
    P1 C1 C2 C3 . . . . 179.34(14) ?
    C1 C2 C3 C4 . . . . -0.9(3) ?
    C2 C3 C4 C5 . . . . -0.3(3) ?
    C3 C4 C5 C6 . . . . 1.0(3) ?
    C2 C1 C6 C5 . . . . -0.8(2) ?
    P1 C1 C6 C5 . . . . -178.58(13) ?
    C4 C5 C6 C1 . . . . -0.4(3) ?
    C12 C7 C8 C9 . . . . 1.4(3) ?
    P1 C7 C8 C9 . . . . -173.88(16) ?
    C7 C8 C9 C10 . . . . -0.2(3) ?
    C8 C9 C10 C11 . . . . -1.1(3) ?
    C9 C10 C11 C12 . . . . 1.0(4) ?
    C8 C7 C12 C11 . . . . -1.4(3) ?
    P1 C7 C12 C11 . . . . 173.92(17) ?
    C10 C11 C12 C7 . . . . 0.2(4) ?
    C18 C13 C14 C15 . . . . 0.5(3) ?
    P1 C13 C14 C15 . . . . -177.64(14) ?
    C13 C14 C15 C16 . . . . -0.5(3) ?
    C14 C15 C16 C17 . . . . 0.6(3) ?
    C15 C16 C17 C18 . . . . -0.8(4) ?
    C14 C13 C18 C17 . . . . -0.7(3) ?
    P1 C13 C18 C17 . . . . 177.52(17) ?
    C16 C17 C18 C13 . . . . 0.9(4) ?
    C24 C19 C20 C21 . . . . 0.5(3) ?
    C19 C20 C21 C22 . . . . -0.3(3) ?
    C20 C21 C22 C23 . . . . -0.8(3) ?
    C21 C22 C23 C24 . . . . 1.7(3) ?
    C20 C19 C24 C23 . . . . 0.4(3) ?
    C20 C19 C24 N3 . . . . 178.31(16) ?
    C22 C23 C24 C19 . . . . -1.4(3) ?
    C22 C23 C24 N3 . . . . -179.34(17) ?
    N1 C26 C27 C28 . . . . 1.4(3) ?
    N1 C26 C27 C32 . . . . -179.0(2) ?
    C32 C27 C28 O2 . . . . 178.0(2) ?
    C26 C27 C28 O2 . . . . -2.4(3) ?
    C32 C27 C28 C29 . . . . -1.6(3) ?
    C26 C27 C28 C29 . . . . 177.97(17) ?
    O2 C28 C29 O1 . . . . 8.5(5) ?
    C27 C28 C29 O1 . . . . -171.9(5) ?
    O2 C28 C29 C30 . . . . -177.6(2) ?
    C27 C28 C29 C30 . . . . 2.0(3) ?
    O2 C28 C29 O1A . . . . -8.3(8) ?
    C27 C28 C29 O1A . . . . 171.3(8) ?
    O1 C29 C30 C31 . . . . 172.2(6) ?
    O1A C29 C30 C31 . . . . -169.0(9) ?
    C28 C29 C30 C31 . . . . -1.3(4) ?
    C29 C30 C31 C32 . . . . 0.1(5) ?
    C30 C31 C32 C27 . . . . 0.3(5) ?
    C28 C27 C32 C31 . . . . 0.5(4) ?
    C26 C27 C32 C31 . . . . -179.1(3) ?
    C27 C26 N1 N2 . . . . -179.63(17) ?
    C27 C26 N1 Ni1 . . . . 7.3(3) ?
    N3 C25 N2 N1 . . . . 173.97(14) ?
    S1 C25 N2 N1 . . . . -2.9(2) ?
    C26 N1 N2 C25 . . . . -168.96(15) ?
    Ni1 N1 N2 C25 . . . . 4.26(19) ?
    N2 C25 N3 C24 . . . . -176.89(16) ?
    S1 C25 N3 C24 . . . . 0.0(3) ?
    C19 C24 N3 C25 . . . . 124.94(19) ?
    C23 C24 N3 C25 . . . . -57.1(3) ?
    C27 C28 O2 Ni1 . . . . -5.5(3) ?
    C29 C28 O2 Ni1 . . . . 174.13(13) ?
    C18 C13 P1 C7 . . . . 168.08(15) ?
    C14 C13 P1 C7 . . . . -13.76(16) ?
    C18 C13 P1 C1 . . . . -85.35(15) ?
    C14 C13 P1 C1 . . . . 92.81(14) ?
    C18 C13 P1 Ni1 . . . . 38.09(15) ?
    C14 C13 P1 Ni1 . . . . -143.74(13) ?
    C12 C7 P1 C13 . . . . -75.24(16) ?
    C8 C7 P1 C13 . . . . 99.97(15) ?
    C12 C7 P1 C1 . . . . 177.28(15) ?
    C8 C7 P1 C1 . . . . -7.50(16) ?
    C12 C7 P1 Ni1 . . . . 42.54(17) ?
    C8 C7 P1 Ni1 . . . . -142.24(13) ?
    C6 C1 P1 C13 . . . . -12.23(15) ?
    C2 C1 P1 C13 . . . . 169.99(13) ?
    C6 C1 P1 C7 . . . . 95.76(14) ?
    C2 C1 P1 C7 . . . . -82.02(14) ?
    C6 C1 P1 Ni1 . . . . -126.48(12) ?
    C2 C1 P1 Ni1 . . . . 55.74(14) ?
    C28 O2 Ni1 N1 . . . . 10.45(14) ?
    C28 O2 Ni1 P1 . . . . -157.11(14) ?
    C26 N1 Ni1 O2 . . . . -11.00(15) ?
    N2 N1 Ni1 O2 . . . . 176.53(12) ?
    C26 N1 Ni1 S1 . . . . 169.23(14) ?
    N2 N1 Ni1 S1 . . . . -3.23(11) ?
    C26 N1 Ni1 P1 . . . . 96.3(2) ?
    N2 N1 Ni1 P1 . . . . -76.2(2) ?
    C13 P1 Ni1 O2 . . . . 74.61(6) ?
    C7 P1 Ni1 O2 . . . . -43.10(7) ?
    C1 P1 Ni1 O2 . . . . -171.60(7) ?
    C13 P1 Ni1 N1 . . . . -33.36(18) ?
    C7 P1 Ni1 N1 . . . . -151.07(18) ?
    C1 P1 Ni1 N1 . . . . 80.43(19) ?
    C13 P1 Ni1 S1 . . . . -105.85(5) ?
    C7 P1 Ni1 S1 . . . . 136.44(7) ?
    C1 P1 Ni1 S1 . . . . 7.95(6) ?
    N2 C25 S1 Ni1 . . . . 0.68(15) ?
    N3 C25 S1 Ni1 . . . . -176.12(13) ?
    N1 Ni1 S1 C25 . . . . 1.20(7) ?
    P1 Ni1 S1 C25 . . . . 168.75(6) ?
    C30 C29 O1 C33 . . . . 1.5(9) ?
    O1A C29 O1 C33 . . . . -106(4) ?
    C28 C29 O1 C33 . . . . 175.3(5) ?
    C29 O1 C33 C34 . . . . -173.6(8) ?
    O1 C29 O1A C33A . . . . 73(3) ?
    C30 C29 O1A C33A . . . . -10.7(19) ?
    C28 C29 O1A C33A . . . . -179.3(11) ?
    C29 O1A C33A C34A . . . . -76.9(19) ?
loop_
    _geom_hbond_atom_site_label_D
    _geom_hbond_atom_site_label_H
    _geom_hbond_atom_site_label_A
    _geom_hbond_site_symmetry_A
    _geom_hbond_distance_DH
    _geom_hbond_distance_HA
    _geom_hbond_distance_DA
    _geom_hbond_angle_DHA
    _geom_hbond_publ_flag
    C12 H12 O1 . 0.93 2.46 3.314(7) 154 y
    C12 H12 O2 . 0.93 2.35 3.113(2) 139 y
    N3 H3A N2 2_565 0.867(9) 2.224(10) 3.0811(19) 169.9(19) y
    C33A H33D Cg7 2_656 0.97 2.79 3.279(10) 112 y
_iucr_refine_instructions_details
;
TITL KARPAGAMNI in P-1
CELL  0.71073   9.7290  12.9770  14.0120   62.958   73.756   71.654
ZERR     2.00   0.0002   0.0003   0.0002    0.001    0.002    0.001
LATT   1
SFAC  C    H    N    O    P    NI   S
UNIT  68   60   6    4    2    2    2
MERG   2
FMAP   2
PLAN   20
SIZE   0.20   0.24   0.28
TEMP    22.00
ACTA
CONF
BOND $H
DFIX 1.40 0.01 C29 O1 C29 O1A O1 C33 O1A C33A
DFIX 1.55 0.01 C33 C34 C33A C34A
DFIX 0.88 0.01 N3 H3A
HTAB C12 O1
HTAB C12 O2
HTAB N3 N2_$1
EQIV $1 -x, 1-y, -z
L.S.  4
WGHT    0.039200    0.353200
FVAR       0.36265   0.63095
C1    1    0.751603    0.241791   -0.086412    11.00000    0.02378    0.04297 =
         0.03366   -0.01725   -0.00506   -0.00427
C2    1    0.757131    0.358136   -0.159297    11.00000    0.03950    0.04550 =
         0.04391   -0.01639   -0.00376   -0.00782
AFIX  43
H2    2    0.728398    0.418115   -0.134181    11.00000   -1.20000
AFIX   0
C3    1    0.805272    0.384646   -0.268965    11.00000    0.04972    0.05892 =
         0.04199   -0.00661   -0.00409   -0.01408
AFIX  43
H3    2    0.807428    0.462562   -0.317416    11.00000   -1.20000
AFIX   0
C4    1    0.849905    0.296157   -0.306478    11.00000    0.04744    0.08396 =
         0.03353   -0.02225   -0.00291   -0.01156
AFIX  43
H4    2    0.881699    0.314307   -0.380234    11.00000   -1.20000
AFIX   0
C5    1    0.847509    0.181024   -0.235011    11.00000    0.04555    0.07190 =
         0.04581   -0.03530   -0.00498   -0.00767
AFIX  43
H5    2    0.879219    0.121131   -0.260399    11.00000   -1.20000
AFIX   0
C6    1    0.798142    0.153605   -0.125352    11.00000    0.03429    0.04796 =
         0.03989   -0.02117   -0.00672   -0.00589
AFIX  43
H6    2    0.796231    0.075448   -0.077543    11.00000   -1.20000
AFIX   0
C7    1    0.854934    0.199420    0.101473    11.00000    0.02877    0.03891 =
         0.04293   -0.01996   -0.00975   -0.00334
C8    1    0.988600    0.200723    0.032537    11.00000    0.03195    0.07253 =
         0.04598   -0.02351   -0.00561   -0.01555
AFIX  43
H8    2    0.992517    0.214926   -0.039378    11.00000   -1.20000
AFIX   0
C9    1    1.115965    0.181216    0.069231    11.00000    0.03088    0.07456 =
         0.06628   -0.02904   -0.00666   -0.01468
AFIX  43
H9    2    1.204944    0.182144    0.022123    11.00000   -1.20000
AFIX   0
C10   1    1.111618    0.160658    0.174049    11.00000    0.03806    0.06644 =
         0.07725   -0.03775   -0.02397   -0.00412
AFIX  43
H10   2    1.197676    0.146224    0.199078    11.00000   -1.20000
AFIX   0
C11   1    0.980069    0.161267    0.242705    11.00000    0.04711    0.10745 =
         0.06414   -0.05100   -0.02068   -0.00341
AFIX  43
H11   2    0.977179    0.148442    0.314093    11.00000   -1.20000
AFIX   0
C12   1    0.850872    0.180813    0.207005    11.00000    0.03481    0.08639 =
         0.05307   -0.04119   -0.01053   -0.00154
AFIX  43
H12   2    0.762035    0.181323    0.254194    11.00000   -1.20000
AFIX   0
C13   1    0.667869    0.057945    0.116443    11.00000    0.03091    0.03971 =
         0.03123   -0.01476   -0.00404   -0.00643
C14   1    0.778098   -0.038898    0.159560    11.00000    0.03608    0.04447 =
         0.04632   -0.01564   -0.01162   -0.00486
AFIX  43
H14   2    0.866560   -0.027122    0.161546    11.00000   -1.20000
AFIX   0
C15   1    0.757764   -0.152570    0.199544    11.00000    0.05875    0.04136 =
         0.05116   -0.01415   -0.01559   -0.00339
AFIX  43
H15   2    0.832818   -0.216935    0.227832    11.00000   -1.20000
AFIX   0
C16   1    0.628206   -0.171305    0.197900    11.00000    0.07108    0.04655 =
         0.05792   -0.01579   -0.00814   -0.02177
AFIX  43
H16   2    0.614455   -0.248097    0.225565    11.00000   -1.20000
AFIX   0
C17   1    0.518690   -0.076257    0.155244    11.00000    0.05559    0.06522 =
         0.09329   -0.02595   -0.01776   -0.02744
AFIX  43
H17   2    0.430750   -0.088763    0.153158    11.00000   -1.20000
AFIX   0
C18   1    0.537628    0.038336    0.115173    11.00000    0.03572    0.05268 =
         0.07573   -0.02065   -0.01805   -0.00890
AFIX  43
H18   2    0.461971    0.102305    0.087286    11.00000   -1.20000
AFIX   0
C19   1    0.146345    0.467984   -0.266551    11.00000    0.03930    0.04737 =
         0.05199   -0.02117   -0.01236    0.00076
AFIX  43
H19   2    0.068866    0.431151   -0.224766    11.00000   -1.20000
AFIX   0
C20   1    0.192481    0.480233   -0.372912    11.00000    0.06304    0.07258 =
         0.06463   -0.04300   -0.02587    0.00863
AFIX  43
H20   2    0.145634    0.452256   -0.402839    11.00000   -1.20000
AFIX   0
C21   1    0.307287    0.533602   -0.434425    11.00000    0.06511    0.08379 =
         0.04050   -0.02929   -0.00804    0.00829
AFIX  43
H21   2    0.338827    0.541647   -0.506050    11.00000   -1.20000
AFIX   0
C22   1    0.375569    0.575138   -0.390009    11.00000    0.05231    0.07229 =
         0.04295   -0.01380    0.00107   -0.00782
AFIX  43
H22   2    0.454324    0.610429   -0.431616    11.00000   -1.20000
AFIX   0
C23   1    0.328755    0.565161   -0.284331    11.00000    0.04437    0.05434 =
         0.04205   -0.01569   -0.00739   -0.00759
AFIX  43
H23   2    0.373922    0.595380   -0.255350    11.00000   -1.20000
AFIX   0
C24   1    0.214371    0.509981   -0.221971    11.00000    0.03072    0.04028 =
         0.03540   -0.01331   -0.00977    0.00549
C25   1    0.242907    0.446103   -0.032679    11.00000    0.02725    0.03903 =
         0.03619   -0.01395   -0.00792    0.00013
C26   1    0.200033    0.346400    0.239441    11.00000    0.03072    0.04970 =
         0.03851   -0.01986   -0.00386    0.00357
AFIX  43
H26   2    0.098698    0.373868    0.247835    11.00000   -1.20000
AFIX   0
C27   1    0.262372    0.280713    0.336178    11.00000    0.04040    0.05373 =
         0.03218   -0.01665   -0.00295   -0.00088
C28   1    0.414235    0.236481    0.334559    11.00000    0.03995    0.04383 =
         0.03162   -0.01628   -0.00703   -0.00417
C29   1    0.464049    0.175110    0.437228    11.00000    0.04991    0.06271 =
         0.03595   -0.01750   -0.01209   -0.00545
C30   1    0.366182    0.157865    0.531963    11.00000    0.06826    0.10771 =
         0.03115   -0.01841   -0.01075   -0.00420
AFIX  43
H30   2    0.400457    0.116345    0.598046    11.00000   -1.20000
AFIX   0
C31   1    0.216762    0.201435    0.530716    11.00000    0.06413    0.14196 =
         0.03240   -0.02189    0.00435   -0.00111
AFIX  43
H31   2    0.151826    0.189044    0.595798    11.00000   -1.20000
AFIX   0
C32   1    0.164928    0.261751    0.435595    11.00000    0.04803    0.10777 =
         0.04028   -0.02393    0.00152    0.00435
AFIX  43
H32   2    0.064535    0.290979    0.435505    11.00000   -1.20000
AFIX   0
N1    3    0.269089    0.372121    0.140905    11.00000    0.02601    0.03730 =
         0.03366   -0.01548   -0.00758    0.00222
N2    3    0.175679    0.438889    0.063427    11.00000    0.02701    0.04435 =
         0.03405   -0.01492   -0.00791    0.00424
N3    3    0.161977    0.498920   -0.113841    11.00000    0.02549    0.06411 =
         0.03484   -0.01710   -0.00752    0.00383
O2    4    0.509369    0.248020    0.245797    11.00000    0.03036    0.05620 =
         0.03086   -0.01757   -0.00724   -0.00183
P1    5    0.689380    0.210479    0.057551    11.00000    0.02285    0.03738 =
         0.03196   -0.01614   -0.00561   -0.00183
NI1   6    0.469613    0.312000    0.104547    11.00000    0.02392    0.03883 =
         0.02941   -0.01555   -0.00641    0.00097
S1    7    0.428534    0.384650   -0.058083    11.00000    0.02623    0.06268 =
         0.03223   -0.01987   -0.00726    0.00587
PART    1
O1    4    0.610870    0.146276    0.434113    21.00000    0.04591    0.07092 =
         0.03699   -0.01999   -0.01661   -0.00523
C33   1    0.653343    0.093598    0.539200    21.00000    0.06257    0.09491 =
         0.03998   -0.02217   -0.02381   -0.00241
AFIX  23
H33A  2    0.628682    0.016548    0.581337    21.00000   -1.20000
H33B  2    0.604635    0.143828    0.578613    21.00000   -1.20000
AFIX   0
C34   1    0.816247    0.081795    0.517461    21.00000    0.07084    0.16434 =
         0.06959   -0.03858   -0.04238    0.01069
AFIX  33
H34A  2    0.852117    0.047481    0.585092    21.00000   -1.50000
H34B  2    0.838510    0.158697    0.474695    21.00000   -1.50000
H34C  2    0.862427    0.031649    0.478675    21.00000   -1.50000
AFIX   0
PART    2
O1A   4    0.612798    0.120254    0.427729   -21.00000    0.06012    0.06745 =
         0.04403   -0.01626   -0.03074   -0.00565
C33A  1    0.689822    0.051570    0.519054   -21.00000    0.06657    0.06306 =
         0.04269   -0.01504   -0.02523    0.00094
AFIX  23
H33C  2    0.779403    0.001789    0.497798   -21.00000   -1.20000
H33D  2    0.629582   -0.000288    0.577006   -21.00000   -1.20000
AFIX   0
C34A  1    0.729010    0.124247    0.562795   -21.00000    0.09770    0.09306 =
         0.07127   -0.01958   -0.03765   -0.02345
AFIX  33
H34D  2    0.774060    0.072190    0.626104   -21.00000   -1.50000
H34E  2    0.641624    0.176100    0.581687   -21.00000   -1.50000
H34F  2    0.796190    0.170524    0.508323   -21.00000   -1.50000
AFIX   0
PART    0
H3A   2    0.068059    0.508527   -0.091929    11.00000    0.05740
HKLF 4
REM  KARPAGAMNI in P-1
REM R1 =  0.0296 for   6002 Fo > 4sig(Fo)  and  0.0405 for all   7289 data
REM    411 parameters refined using      7 restraints
END
WGHT      0.0392      0.3533
REM Highest difference peak  0.301,  deepest hole -0.248,  1-sigma level  0.048
Q1    1   0.6769  0.1236  0.0880  11.00000  0.05    0.30
Q2    1   0.7834  0.2071  0.0788  11.00000  0.05    0.26
Q3    1   0.2052  0.4629 -0.2385  11.00000  0.05    0.25
Q4    1   0.7212  0.2323 -0.0196  11.00000  0.05    0.23
Q5    1   0.3166  0.4208 -0.0460  11.00000  0.05    0.21
Q6    1   1.0904  0.2034  0.1101  11.00000  0.05    0.21
Q7    1   0.4415  0.2029  0.3862  11.00000  0.05    0.21
Q8    1   0.8247  0.1737 -0.1799  11.00000  0.05    0.21
Q9    1   0.4161  0.4484 -0.0532  11.00000  0.05    0.20
Q10   1   1.0573  0.2081  0.0395  11.00000  0.05    0.20
Q11   1   0.2204  0.2725  0.3776  11.00000  0.05    0.20
Q12   1   0.2283  0.3357  0.1897  11.00000  0.05    0.20
Q13   1   0.2760  0.5163 -0.2430  11.00000  0.05    0.20
Q14   1   0.7041 -0.1463  0.1707  11.00000  0.05    0.19
Q15   1   0.3358  0.5811 -0.3413  11.00000  0.05    0.19
Q16   1   0.6088  0.2394  0.0959  11.00000  0.05    0.19
Q17   1   0.1363  0.1304  0.5815  11.00000  0.05    0.19
Q18   1   0.7218  0.0123  0.1190  11.00000  0.05    0.19
Q19   1   0.9810  0.2355  0.2698  11.00000  0.05    0.18
Q20   1   0.7629  0.2068 -0.1183  11.00000  0.05    0.18
;
