# Supplementary material for: Crystal structure of [1-(3-eth­oxy-2-oxido­benzyl­idene-κO 2)-4-phenyl­thio­semicarbazidato-κ2 N 1,S](tri­phenylphosphane-κP)nickel(II)
Source: Acta Crystallogr E Crystallogr Commun. 2015 Nov 21;71(Pt 12):m230–1. doi: 10.1107/S2056989015021660 (PMC4719848; doi:10.1107/S2056989015021660)
Supplement: Supplementary file 2 [file e-71-0m230-Isup2.hkl]

#
# h,k,l, Fc-squared, Fo-squared, sigma(Fo-squared) and status flag
#
data_I
_shelx_title ' KARPAGAMNI in P-1'
_shelx_refln_list_code          4
_shelx_F_calc_maximum      287.88
_exptl_crystal_F_000       660.00
_reflns_d_resolution_high  0.7509
 
loop_
 _symmetry_equiv_pos_as_xyz
 'x, y, z'
 '-x, -y, -z'
 
_cell_length_a     9.7290
_cell_length_b    12.9770
_cell_length_c    14.0120
_cell_angle_alpha  62.958
_cell_angle_beta   73.756
_cell_angle_gamma  71.654
 
_shelx_F_squared_multiplier     1.000
 
loop_
 _refln_index_h
 _refln_index_k
 _refln_index_l
 _refln_F_squared_calc
 _refln_F_squared_meas
 _refln_F_squared_sigma
 _refln_observed_status
   1   0   0     6728.06     5194.14     72.60 o
   2   0   0     4142.52     4195.39     43.76 o
   3   0   0    10861.05    11291.80    116.71 o
   4   0   0      718.85      744.01     11.07 o
   5   0   0       21.84       39.39      1.90 o
   6   0   0     1088.51     1044.46     15.73 o
   7   0   0      110.00       94.18      4.61 o
   8   0   0       17.45       24.64      3.22 o
   9   0   0       82.53      100.07      5.50 o
  10   0   0       21.48       19.31      4.44 o
  11   0   0        6.62       10.81      4.98 o
  12   0   0        0.41       -3.50      6.46 o
 -11   1   0        0.30       -1.38      4.69 o
 -10   1   0       69.33       61.75     11.99 o
  -9   1   0      250.93      230.14     14.49 o
  -8   1   0      131.04      137.16      5.81 o
  -7   1   0       58.09       44.41      2.66 o
  -6   1   0      257.13      266.22      5.69 o
  -5   1   0     1737.57     1804.34     22.91 o
  -4   1   0     4724.59     4847.54     57.68 o
  -3   1   0     6069.84     6252.37     65.09 o
  -2   1   0       58.20       60.05      1.38 o
  -1   1   0       13.95       13.34      0.44 o
   1   1   0       24.06       18.94      0.76 o
   2   1   0     2957.48     3046.46     30.38 o
   3   1   0       49.40       44.99      1.85 o
   4   1   0     2341.31     2419.71     27.74 o
   5   1   0     4133.27     4340.21     56.57 o
   6   1   0      768.78      734.50     13.04 o
   7   1   0       90.88       83.07      5.21 o
   8   1   0     1176.47     1239.76     23.74 o
   9   1   0       74.41       75.50      4.92 o
  10   1   0      435.17      444.37     16.89 o
  11   1   0       72.13       59.47      8.86 o
  12   1   0       89.38       97.72      9.95 o
 -11   2   0        2.84        2.90      5.01 o
 -10   2   0        1.43        4.09      3.50 o
  -9   2   0        1.02        1.96      3.08 o
  -8   2   0      177.44      164.25      6.48 o
  -7   2   0     1440.74     1452.96     24.00 o
  -6   2   0      271.55      277.63      6.49 o
  -5   2   0       28.86       27.97      2.07 o
  -4   2   0       62.24       52.46      1.85 o
  -3   2   0       20.03       20.70      1.02 o
  -2   2   0     1173.43     1282.81     13.81 o
  -1   2   0      467.76      474.96      5.33 o
   0   2   0     5833.08     6054.55     73.07 o
   1   2   0     4940.18     5242.97     54.46 o
   2   2   0     3847.93     3965.55     41.43 o
   3   2   0     1683.32     1696.39     17.87 o
   4   2   0     3584.43     3628.86     40.82 o
   5   2   0     2830.47     2702.18     33.40 o
   6   2   0     1296.92     1180.19     17.55 o
   7   2   0      452.59      447.31      9.48 o
   8   2   0       18.87       20.99      2.64 o
   9   2   0        3.99        0.30      2.48 o
  10   2   0       37.01       30.11      4.93 o
  11   2   0        1.74        3.07      4.67 o
  12   2   0        1.84       -4.64      4.64 o
 -11   3   0        3.58        8.04      5.56 o
 -10   3   0        6.37       10.92      3.95 o
  -9   3   0       28.47       33.04      5.60 o
  -8   3   0      114.60      115.23      6.39 o
  -7   3   0      129.86      144.92      5.56 o
  -6   3   0      580.43      603.31     10.80 o
  -5   3   0      149.05      157.38      3.96 o
  -4   3   0     1932.32     1986.74     29.32 o
  -3   3   0     1544.38     1539.30     22.65 o
  -2   3   0     7552.38     7886.03     86.71 o
  -1   3   0     5851.54     5997.11     66.69 o
   0   3   0     6016.72     6040.16     67.80 o
   1   3   0     5677.81     5829.77     54.95 o
   2   3   0      632.02      582.91      6.53 o
   3   3   0      242.59      230.92      3.96 o
   4   3   0     3126.80     3411.69     41.54 o
   5   3   0      849.35      950.40     14.24 o
   6   3   0       31.55       32.19      2.54 o
   7   3   0       20.90       15.30      2.74 o
   8   3   0      461.10      414.40      9.54 o
   9   3   0      102.91       92.17      6.32 o
  10   3   0      393.43      397.61     13.58 o
  11   3   0      301.12      277.09     25.48 o
  12   3   0        6.97        5.49      5.82 o
 -11   4   0       64.67       52.92     11.86 o
 -10   4   0       51.57       51.39      9.73 o
  -9   4   0       12.70       16.49      3.85 o
  -8   4   0       85.14       81.20      6.18 o
  -7   4   0      679.59      649.23     16.32 o
  -6   4   0        3.17        1.97      1.27 o
  -5   4   0        4.95        3.02      1.23 o
  -4   4   0       77.36       84.87      3.79 o
  -3   4   0      119.69      178.87      3.49 o
  -2   4   0     1368.72     1350.92     16.81 o
  -1   4   0      719.61      723.65      8.66 o
   0   4   0       19.93       12.16      0.71 o
   1   4   0      105.09      113.39      2.08 o
   2   4   0      152.14      133.81      2.17 o
   3   4   0      276.36      289.55      4.43 o
   4   4   0      121.96      130.28      2.91 o
   5   4   0     1770.28     1668.72     25.62 o
   6   4   0     2441.10     2425.06     40.33 o
   7   4   0     1250.14     1162.36     19.64 o
   8   4   0      123.07      123.58      5.04 o
   9   4   0      196.74      215.62      9.34 o
  10   4   0       93.25       99.68      7.23 o
  11   4   0      478.02      483.26     16.30 o
  12   4   0      214.03      217.46     13.84 o
 -10   5   0       35.04       36.81      5.26 o
  -9   5   0       19.82       25.26      4.41 o
  -8   5   0       36.37       27.18      4.07 o
  -7   5   0       84.49       94.10      5.55 o
  -6   5   0       73.50       79.85      4.05 o
  -5   5   0        4.17        6.40      1.33 o
  -4   5   0     1084.65     1152.14     16.16 o
  -3   5   0      573.11      519.25      8.07 o
  -2   5   0      265.47      331.92      5.01 o
  -1   5   0       64.13       64.06      2.01 o
   0   5   0      354.00      376.81      4.60 o
   1   5   0     1080.76     1137.55     13.45 o
   2   5   0     5834.12     5972.95     66.28 o
   3   5   0     3119.87     3174.29     33.98 o
   4   5   0       26.12       16.75      1.70 o
   5   5   0      619.19      606.19     10.00 o
   6   5   0     1332.35     1330.13     21.16 o
   7   5   0     1037.29      985.27     21.08 o
   8   5   0      673.25      663.22     15.92 o
   9   5   0      125.91      136.82      7.59 o
  10   5   0       48.06       54.68      5.99 o
  11   5   0       16.54        6.27      4.48 o
  12   5   0       22.24       27.32      6.24 o
 -10   6   0       60.58       57.65      6.16 o
  -9   6   0       97.43       88.81      8.87 o
  -8   6   0      172.31      167.25      7.82 o
  -7   6   0      654.52      601.54     15.58 o
  -6   6   0      759.57      760.76     15.42 o
  -5   6   0        1.99        5.50      1.66 o
  -4   6   0       10.02        8.50      1.39 o
  -3   6   0      361.44      380.23     10.38 o
  -2   6   0        3.04        4.77      0.90 o
  -1   6   0       55.42       60.95      1.71 o
   0   6   0     1320.18     1284.07     16.74 o
   1   6   0     1045.26     1118.16     15.38 o
   2   6   0      198.83      198.71      3.40 o
   3   6   0     1542.20     1637.32     20.98 o
   4   6   0       21.54       17.93      1.45 o
   5   6   0       14.98       17.35      1.71 o
   6   6   0      264.30      258.36      5.99 o
   7   6   0      687.07      648.06     12.64 o
   8   6   0       29.96       29.06      3.65 o
   9   6   0      337.12      348.46     10.50 o
  10   6   0      102.09      105.85      7.48 o
  11   6   0      120.96      135.35     13.30 o
  12   6   0      444.96      515.81     22.32 o
  -9   7   0      144.61      144.38      7.86 o
  -8   7   0       98.30       96.97      6.14 o
  -7   7   0        3.39        0.98      2.95 o
  -6   7   0       42.64       42.38      3.90 o
  -5   7   0      175.77      184.65      5.21 o
  -4   7   0      194.79      189.98      4.43 o
  -3   7   0       78.60       78.85      2.75 o
  -2   7   0      528.07      519.26      7.52 o
  -1   7   0        0.37       -0.63      0.80 o
   0   7   0       81.86       85.54      2.18 o
   1   7   0      197.64      205.28      4.06 o
   2   7   0      162.77      175.45      3.51 o
   3   7   0       57.32       46.08      2.21 o
   4   7   0      121.09       97.28      2.83 o
   5   7   0       87.68      102.51      3.38 o
   6   7   0        4.71        3.81      1.83 o
   7   7   0      193.05      176.91      6.69 o
   8   7   0     1249.60     1232.01     24.20 o
   9   7   0      459.57      441.37     18.15 o
  10   7   0       56.69       68.85     12.70 o
  11   7   0       10.30       10.68      6.29 o
  12   7   0        3.23       17.23      7.28 o
  -8   8   0        4.79        3.21      3.32 o
  -7   8   0       15.96       22.94      3.72 o
  -6   8   0      888.60      893.45     20.36 o
  -5   8   0      582.25      582.39     13.88 o
  -4   8   0       64.36       69.71      3.32 o
  -3   8   0       12.63       12.67      1.45 o
  -2   8   0      750.69      763.71     10.55 o
  -1   8   0      638.34      640.82      9.00 o
   0   8   0      703.99      668.19     10.07 o
   1   8   0        3.91        6.43      1.02 o
   2   8   0       29.89       36.78      1.80 o
   3   8   0      297.26      302.34      6.26 o
   4   8   0      390.42      380.69      6.32 o
   5   8   0      337.52      330.30      6.49 o
   6   8   0      322.22      303.58      7.69 o
   7   8   0       37.92       43.29      4.55 o
   8   8   0        0.87        5.19      2.79 o
   9   8   0       10.36       12.59      3.94 o
  10   8   0        8.60        8.86      7.00 o
  11   8   0        1.54        0.49      4.70 o
  -8   9   0      192.03      187.87     10.89 o
  -7   9   0      104.13      107.11      7.43 o
  -6   9   0      216.86      207.19      7.62 o
  -5   9   0      837.01      821.15     18.29 o
  -4   9   0      283.13      291.95      8.60 o
  -3   9   0        1.55        0.27      1.38 o
  -2   9   0       63.33       65.29      2.56 o
  -1   9   0       24.26       26.15      1.83 o
   0   9   0       62.94       56.32      2.34 o
   1   9   0      210.60      212.73      4.21 o
   2   9   0       61.54       62.87      2.58 o
   3   9   0      300.15      286.95      5.84 o
   4   9   0       73.20       67.23      2.51 o
   5   9   0      154.19      152.36      8.32 o
   6   9   0        0.85       -2.09      2.29 o
   7   9   0       47.02       39.48      4.18 o
   8   9   0      438.21      471.40     13.01 o
   9   9   0      115.08      126.75     10.76 o
  10   9   0       86.05       96.19      8.32 o
  11   9   0       25.50       29.58      6.40 o
  -7  10   0      164.74      164.83      9.76 o
  -6  10   0       74.49       73.51      6.75 o
  -5  10   0       23.36       27.85      4.73 o
  -4  10   0       82.89       80.04      4.74 o
  -3  10   0       24.85       22.63      2.51 o
  -2  10   0      457.71      453.85     10.04 o
  -1  10   0      249.27      244.71      6.48 o
   0  10   0       42.02       36.87      2.67 o
   1  10   0        2.47        2.64      1.35 o
   2  10   0       33.94       27.31      2.36 o
   3  10   0       17.54       21.53      2.39 o
   4  10   0      133.83      139.14      4.94 o
   5  10   0      187.80      198.37      7.06 o
   6  10   0       42.35       41.34      4.07 o
   7  10   0        4.33       -0.31      2.84 o
   8  10   0        0.29        0.92      3.22 o
   9  10   0        9.74       11.87      3.94 o
  10  10   0       16.94       18.10      5.62 o
  11  10   0        0.95       -5.25      7.98 o
  -6  11   0       44.22       44.67      7.11 o
  -5  11   0      151.17      179.42      9.51 o
  -4  11   0      193.78      213.18      7.71 o
  -3  11   0      127.09      133.44      5.90 o
  -2  11   0      244.04      240.25     10.47 o
  -1  11   0      116.63      123.33      4.87 o
   0  11   0      107.11      116.38      4.67 o
   1  11   0      404.41      394.86      9.32 o
   2  11   0       38.98       36.86      4.83 o
   3  11   0        0.18       -1.85      1.85 o
   4  11   0        1.28        2.21      2.42 o
   5  11   0       21.14       19.68      4.69 o
   6  11   0       11.92        8.68      4.17 o
   7  11   0       35.23       26.41      4.17 o
   8  11   0       75.03       74.75      5.79 o
   9  11   0       56.17       59.06      6.57 o
  10  11   0        0.27        5.74     12.74 o
  -5  12   0        5.24        9.15      3.46 o
  -4  12   0       41.80       33.68      8.29 o
  -3  12   0      292.29      272.80     11.03 o
  -2  12   0      109.38      112.36      5.94 o
  -1  12   0       11.37        9.11      2.48 o
   0  12   0       53.66       52.50      3.56 o
   1  12   0        0.17       -0.54      2.24 o
   2  12   0        0.45       -2.11      2.11 o
   3  12   0       33.86       27.86      3.31 o
   4  12   0      112.87      106.31      5.36 o
   5  12   0      148.42      139.92      7.56 o
   6  12   0      123.84      124.38      7.51 o
   7  12   0        5.13        4.25      3.92 o
   8  12   0        6.58        2.25      4.18 o
   9  12   0       21.71       21.61      5.87 o
  -4  13   0       59.98       63.58      6.24 o
  -3  13   0        0.41        2.96      3.68 o
  -2  13   0        9.69       10.89      3.40 o
  -1  13   0       51.19       58.85      6.17 o
   0  13   0       94.33       97.57      7.02 o
   1  13   0      256.32      257.73      7.81 o
   2  13   0      263.30      262.49      9.62 o
   3  13   0      138.58      123.98      6.77 o
   4  13   0        3.65       -0.64      3.37 o
   5  13   0        1.82        0.25      3.07 o
   6  13   0       15.29       15.14      3.85 o
   7  13   0       47.27       52.18      6.31 o
   8  13   0        4.74        2.51      4.56 o
  -2  14   0      227.71      233.34     14.70 o
  -1  14   0      129.83      135.88     10.91 o
   0  14   0        3.75        8.04      3.30 o
   1  14   0        0.20        6.00      5.48 o
   2  14   0       29.22       33.41      4.45 o
   3  14   0       20.40       22.48      4.31 o
   4  14   0        0.89        2.14      3.50 o
   5  14   0       20.28       21.10      4.82 o
   6  14   0       54.84       56.47      5.42 o
   7  14   0        5.43        8.62      4.77 o
   0  15   0       22.57       22.96      6.54 o
   1  15   0       46.57       39.43      4.79 o
   2  15   0       29.63       25.44      4.46 o
   3  15   0       38.73       43.70      5.43 o
   4  15   0       27.53       33.90      5.27 o
   5  15   0        4.68       -4.02      4.02 o
  -6 -14   1       87.87      104.17      6.63 o
  -5 -14   1       40.01       43.99      4.83 o
  -4 -14   1        1.61        1.72      3.85 o
  -3 -14   1        0.24        3.57      3.55 o
  -2 -14   1        4.44        2.66      3.75 o
  -1 -14   1       18.47       16.40      5.37 o
   0 -14   1        0.30        3.24      3.14 o
   1 -14   1       40.88       31.28      4.14 o
  -8 -13   1        0.12       -1.35      4.59 o
  -7 -13   1       15.71        9.78      4.80 o
  -6 -13   1        0.14       -2.43      3.90 o
  -5 -13   1        4.76        2.95      3.28 o
  -4 -13   1        0.29       -0.11      2.92 o
  -3 -13   1       78.93       71.81      6.10 o
  -2 -13   1      174.17      192.00      8.21 o
  -1 -13   1       80.55       85.70      7.86 o
   0 -13   1       25.78       26.95      3.11 o
   1 -13   1       94.84      103.18      6.21 o
   2 -13   1       57.39       65.01      7.67 o
   3 -13   1       80.23       80.15      6.02 o
  -9 -12   1        0.70        0.91      4.81 o
  -8 -12   1        0.18       -4.44      4.44 o
  -7 -12   1       14.42       21.92      5.15 o
  -6 -12   1      134.64      139.40      8.04 o
  -5 -12   1      160.59      154.55      8.01 o
  -4 -12   1      115.04      121.93      6.91 o
  -3 -12   1       27.42       26.83      3.40 o
  -2 -12   1       97.21       97.16      6.26 o
  -1 -12   1      131.28      138.06      5.44 o
   0 -12   1      118.38      134.97      6.01 o
   1 -12   1      153.61      149.58      5.47 o
   2 -12   1        6.48        8.41      2.40 o
   3 -12   1      127.67      128.54      5.88 o
   4 -12   1        3.84        1.25      3.55 o
   5 -12   1        0.08       -2.80      3.19 o
  -9 -11   1       59.12       72.81     13.68 o
  -8 -11   1      119.23      129.54      8.60 o
  -7 -11   1        0.39        2.55      3.76 o
  -6 -11   1       17.31       21.53      4.33 o
  -5 -11   1       41.33       43.24      4.81 o
  -4 -11   1      148.26      145.00      7.17 o
  -3 -11   1       45.20       50.03      3.72 o
  -2 -11   1        1.18        1.24      1.99 o
  -1 -11   1      227.87      223.72      6.58 o
   0 -11   1       79.23       80.69      3.76 o
   1 -11   1        1.55        0.95      1.93 o
   2 -11   1      237.53      221.55      9.75 o
   3 -11   1      462.43      480.90     14.18 o
   4 -11   1      132.55      135.93      6.10 o
   5 -11   1      142.33      137.97      9.62 o
   6 -11   1      180.44      168.53      9.54 o
 -10 -10   1       24.33       15.35      5.63 o
  -9 -10   1        0.43       -3.17      3.17 o
  -8 -10   1       49.61       52.37      5.26 o
  -7 -10   1       36.24       31.12      4.18 o
  -6 -10   1       57.58       39.18      4.07 o
  -5 -10   1       29.53       32.92      3.57 o
  -4 -10   1       18.97       18.79      2.62 o
  -3 -10   1       10.25       12.33      2.48 o
  -2 -10   1      155.98      158.35      5.09 o
  -1 -10   1      611.28      581.27     11.83 o
   0 -10   1      663.40      648.91     12.71 o
   1 -10   1      488.46      484.53     11.28 o
   2 -10   1      821.08      804.81     13.57 o
   3 -10   1       95.91       98.81      5.30 o
   4 -10   1       91.81       69.74      5.38 o
   5 -10   1       86.42      103.00      6.67 o
   6 -10   1      279.67      265.14     11.53 o
   7 -10   1       47.03       46.87      6.10 o
 -11  -9   1        4.36       -1.43      5.10 o
 -10  -9   1       17.84       17.75      5.53 o
  -9  -9   1       36.06       38.20      4.95 o
  -8  -9   1      203.82      220.56      8.74 o
  -7  -9   1       29.99       25.70      3.88 o
  -6  -9   1       26.42       22.82      3.58 o
  -5  -9   1       86.23       82.06      4.04 o
  -4  -9   1      398.76      382.76      8.50 o
  -3  -9   1      388.96      415.37      7.17 o
  -2  -9   1       51.27       61.40      2.31 o
  -1  -9   1       10.58        9.44      1.37 o
   0  -9   1       84.56       80.95      2.67 o
   1  -9   1       22.51       22.45      1.86 o
   2  -9   1        1.09       -0.25      1.59 o
   3  -9   1       35.38       32.74      2.99 o
   4  -9   1      796.84      752.47     16.64 o
   5  -9   1      338.31      325.53      9.66 o
   6  -9   1       26.01       28.20      6.04 o
   7  -9   1      120.95      131.95      8.41 o
   8  -9   1      161.74      169.35     10.21 o
 -11  -8   1       13.12        9.77      6.34 o
 -10  -8   1       43.68       39.85      6.12 o
  -9  -8   1        5.84       -0.91      3.22 o
  -8  -8   1       42.38       43.57      4.51 o
  -7  -8   1        7.49        2.86      3.42 o
  -6  -8   1        6.70        1.60      2.10 o
  -5  -8   1        3.50        2.37      1.35 o
  -4  -8   1       28.17       27.59      1.83 o
  -3  -8   1       23.26       19.17      1.69 o
  -2  -8   1        0.36       -0.60      1.10 o
  -1  -8   1       49.78       43.78      2.13 o
   0  -8   1      705.46      708.26     10.46 o
   1  -8   1      272.17      269.93      5.08 o
   2  -8   1       21.55       22.78      1.59 o
   3  -8   1      524.40      521.40      9.39 o
   4  -8   1      419.92      396.41     10.05 o
   5  -8   1      175.79      182.78      7.17 o
   6  -8   1      614.74      662.12     15.59 o
   7  -8   1      282.69      290.71      9.37 o
   8  -8   1        0.48        3.33      4.45 o
 -11  -7   1       29.23       21.32      5.93 o
 -10  -7   1        5.93        2.09      4.47 o
  -9  -7   1        8.45        4.76      4.70 o
  -8  -7   1       17.00       22.11      3.38 o
  -7  -7   1        3.31        0.33      2.27 o
  -6  -7   1       34.50       31.23      2.66 o
  -5  -7   1      138.47      142.73      3.80 o
  -4  -7   1      168.49      142.03      4.49 o
  -3  -7   1      494.23      481.14      6.94 o
  -2  -7   1      762.60      812.13     12.02 o
  -1  -7   1       29.55       32.84      1.51 o
   0  -7   1       56.36       57.96      1.89 o
   1  -7   1      132.42      119.19      2.65 o
   2  -7   1      537.21      545.81      8.32 o
   3  -7   1     1222.85     1210.18     17.07 o
   4  -7   1      372.30      373.27      6.84 o
   5  -7   1       59.59       59.39      3.90 o
   6  -7   1       15.78       15.92      2.58 o
   7  -7   1      216.13      204.16      9.18 o
   8  -7   1       87.50       95.12      5.87 o
   9  -7   1      270.33      257.61     10.12 o
 -11  -6   1      155.34      153.64     11.88 o
 -10  -6   1       49.84       60.14      6.60 o
  -9  -6   1      108.61      105.22      6.08 o
  -8  -6   1      405.89      421.22     11.28 o
  -7  -6   1     1411.52     1419.00     23.89 o
  -6  -6   1      306.95      288.41      6.26 o
  -5  -6   1       15.41       12.22      1.70 o
  -4  -6   1       65.23       74.07      2.78 o
  -3  -6   1       14.98       15.91      1.60 o
  -2  -6   1      580.97      540.48      7.77 o
  -1  -6   1     1249.84     1326.00     17.06 o
   0  -6   1       71.78       64.19      1.67 o
   1  -6   1        5.66        5.69      0.82 o
   2  -6   1      295.03      300.91      5.51 o
   3  -6   1      247.70      241.42      4.35 o
   4  -6   1      186.85      186.52      4.05 o
   5  -6   1      256.57      261.59      6.97 o
   6  -6   1     1358.75     1388.94     24.84 o
   7  -6   1      466.86      446.57     12.50 o
   8  -6   1      592.93      606.32     16.08 o
   9  -6   1      213.48      196.94      8.78 o
  10  -6   1       84.15       87.82      8.05 o
 -12  -5   1      167.03      186.73     23.76 o
 -11  -5   1      132.32      129.51      8.71 o
 -10  -5   1      103.44      104.36      8.31 o
  -9  -5   1       11.43       10.64      4.06 o
  -8  -5   1       42.22       47.05      4.23 o
  -7  -5   1       64.84       74.24      3.88 o
  -6  -5   1       15.66       20.58      2.12 o
  -5  -5   1       75.75       83.35      2.88 o
  -4  -5   1      510.90      504.17      7.05 o
  -3  -5   1     2009.45     1974.26     24.83 o
  -2  -5   1     1248.27     1358.53     14.99 o
  -1  -5   1       39.41       55.16      1.58 o
   0  -5   1      829.93      890.46     13.48 o
   1  -5   1        3.01        1.37      0.71 o
   2  -5   1     2326.79     2299.42     27.85 o
   3  -5   1     1596.80     1620.00     21.66 o
   4  -5   1      293.23      277.42      5.59 o
   5  -5   1       48.88       42.70      3.11 o
   6  -5   1       58.07       62.17      3.48 o
   7  -5   1      667.03      662.81     16.43 o
   8  -5   1      379.82      376.02     11.75 o
   9  -5   1       84.18       81.78      6.30 o
  10  -5   1        9.02       11.18      4.37 o
 -12  -4   1       50.42       53.90      8.68 o
 -11  -4   1      123.00      115.53      8.09 o
 -10  -4   1       10.86       18.87      4.87 o
  -9  -4   1       78.57       76.82     10.71 o
  -8  -4   1      578.12      536.02     13.03 o
  -7  -4   1     2870.74     2802.18     47.58 o
  -6  -4   1     1395.34     1330.39     19.68 o
  -5  -4   1      341.55      309.77      6.18 o
  -4  -4   1     1220.97     1384.87     17.62 o
  -3  -4   1      149.84      171.56      3.02 o
  -2  -4   1      331.54      413.14      5.58 o
  -1  -4   1     4355.21     4403.60     56.39 o
   0  -4   1       16.93       18.01      0.96 o
   1  -4   1      250.70      260.40      5.03 o
   2  -4   1      866.84      916.49     11.54 o
   3  -4   1      413.56      403.69      6.81 o
   4  -4   1        1.17        7.36      1.28 o
   5  -4   1        2.56        0.30      0.90 o
   6  -4   1       36.01       41.93      1.99 o
   7  -4   1      353.50      338.30     12.30 o
   8  -4   1      203.90      182.97      7.86 o
   9  -4   1        8.35        6.20      3.32 o
  10  -4   1      144.96      150.52      9.71 o
  11  -4   1      462.84      478.42     19.42 o
 -12  -3   1      124.83      101.31     10.58 o
 -11  -3   1      422.36      451.29     15.54 o
 -10  -3   1      726.92      722.75     21.08 o
  -9  -3   1      659.40      652.94     17.88 o
  -8  -3   1      302.65      290.29      7.80 o
  -7  -3   1       44.44       41.39      3.06 o
  -6  -3   1      266.66      247.57      8.27 o
  -5  -3   1      141.05      117.00      3.90 o
  -4  -3   1      122.02      139.53      3.05 o
  -3  -3   1      331.57      384.31      5.48 o
  -2  -3   1     2021.36     2025.30     20.58 o
  -1  -3   1     6254.93     6375.20     66.38 o
   0  -3   1       76.90       84.70      3.22 o
   1  -3   1     2984.82     3201.90    107.40 o
   2  -3   1       32.21       31.20      1.16 o
   3  -3   1      357.51      439.51      6.48 o
   4  -3   1      175.77      144.11      3.18 o
   5  -3   1        7.88        6.01      1.23 o
   6  -3   1       17.80       17.65      2.86 o
   7  -3   1      712.73      712.61     23.08 o
   8  -3   1      322.53      318.80     10.59 o
   9  -3   1      412.16      424.57     13.26 o
  10  -3   1       76.22       92.27      6.82 o
  11  -3   1        5.06        2.35      3.89 o
 -12  -2   1       97.40       85.55      9.72 o
 -11  -2   1       24.11       28.18     11.25 o
 -10  -2   1        5.15        7.93      6.04 o
  -9  -2   1       91.36      102.52      6.61 o
  -8  -2   1        9.20        5.75      2.24 o
  -7  -2   1     1048.08     1019.17     17.71 o
  -6  -2   1     1016.81      982.16     16.68 o
  -5  -2   1     2208.01     2112.64     28.89 o
  -4  -2   1      995.76     1014.40     12.85 o
  -3  -2   1        4.04        4.83      0.72 o
  -2  -2   1     2100.03     2104.66     21.25 o
  -1  -2   1      954.66      975.81      9.96 o
   0  -2   1     2538.35     2681.26     71.06 o
   1  -2   1     5928.63     6029.80    136.38 o
   2  -2   1     2497.13     2630.20     33.99 o
   3  -2   1      686.31      808.60      9.70 o
   4  -2   1     1352.55     1366.19     20.53 o
   5  -2   1      536.20      570.07      9.13 o
   6  -2   1       29.43       27.46      2.00 o
   7  -2   1       32.85       36.87      2.74 o
   8  -2   1       32.67       37.94      4.20 o
   9  -2   1       32.54       34.68      5.63 o
  10  -2   1       66.80       61.59      5.88 o
  11  -2   1        8.11       -1.40      3.61 o
 -12  -1   1       70.08       63.40      8.71 o
 -11  -1   1      103.00      101.65      9.61 o
 -10  -1   1      778.93      767.25     20.73 o
  -9  -1   1      284.99      291.29      9.27 o
  -8  -1   1      587.92      585.54     13.63 o
  -7  -1   1      136.86      125.80      4.67 o
  -6  -1   1     2342.87     2257.42     31.20 o
  -5  -1   1     7664.40     7777.05     99.66 o
  -4  -1   1     2779.19     2604.47     31.94 o
  -3  -1   1      516.74      503.96      6.03 o
  -2  -1   1     5752.41     6065.93     63.02 o
  -1  -1   1       34.18       33.78      0.75 o
   0  -1   1     1127.46     1222.45     23.50 o
   1  -1   1      618.44      649.88     12.73 o
   2  -1   1      158.88      156.60      2.12 o
   3  -1   1     2151.71     2314.79     24.62 o
   4  -1   1      441.05      364.01      5.61 o
   5  -1   1        8.00       14.02      1.27 o
   6  -1   1      147.11      132.77      3.46 o
   7  -1   1        2.99        2.19      1.71 o
   8  -1   1      254.61      260.07      7.95 o
   9  -1   1      494.78      544.10     17.40 o
  10  -1   1       42.23       46.71      5.35 o
  11  -1   1       35.68       38.16     10.80 o
  12  -1   1       41.99       31.55     10.64 o
 -11   0   1       16.78        5.16      5.02 o
 -10   0   1      340.79      322.74     15.16 o
  -9   0   1      465.25      495.30     12.73 o
  -8   0   1      336.58      337.42      9.60 o
  -7   0   1      262.05      223.49      6.81 o
  -6   0   1      131.81      128.53      4.43 o
  -5   0   1        0.82        0.57      1.17 o
  -4   0   1      683.47      742.31     11.35 o
  -3   0   1     3502.65     3777.36     37.81 o
  -2   0   1     4565.25     4758.13     47.03 o
  -1   0   1     1079.28     1101.11     11.84 o
   1   0   1       29.28       32.09      1.37 o
   2   0   1      132.79      123.98      1.97 o
   3   0   1     1331.16     1353.47     14.04 o
   4   0   1     5776.65     6019.66     71.17 o
   5   0   1     2960.92     3168.77     38.61 o
   6   0   1      547.50      529.51      9.06 o
   7   0   1      341.04      324.11      6.76 o
   8   0   1        0.71        0.37      2.15 o
   9   0   1       68.95       60.89      5.67 o
  10   0   1      120.33      127.14      7.53 o
  11   0   1       68.90       76.75      8.31 o
  12   0   1        7.20        5.30      5.67 o
 -11   1   1       42.37       47.76     16.99 o
 -10   1   1        1.55       -2.31      3.96 o
  -9   1   1       61.47       62.79      4.80 o
  -8   1   1       31.80       24.00      3.41 o
  -7   1   1      125.42      107.31      3.94 o
  -6   1   1      325.84      284.61      6.13 o
  -5   1   1      391.23      304.87      6.00 o
  -4   1   1     3201.66     3088.92     37.55 o
  -3   1   1     8450.73     8705.04     90.34 o
  -2   1   1     4684.05     4967.62     51.85 o
  -1   1   1     1814.93     1898.30     20.12 o
   1   1   1     7673.62     6319.20    125.46 o
   2   1   1     3205.55     3167.85     33.19 o
   3   1   1     1312.65     1309.76     14.43 o
   4   1   1       42.83       45.46      1.71 o
   5   1   1      170.21      178.79      4.18 o
   6   1   1       61.56       74.92      2.87 o
   7   1   1       15.94       15.34      1.88 o
   8   1   1       62.17       81.97      4.58 o
   9   1   1        1.99       -3.65      4.08 o
  10   1   1       52.82       55.78      5.71 o
  11   1   1       28.31       27.93      6.23 o
  12   1   1       26.77       16.10      6.42 o
 -11   2   1       53.50       47.14      7.69 o
 -10   2   1        5.64        2.36      3.75 o
  -9   2   1      340.49      326.29     16.21 o
  -8   2   1      376.36      384.45     10.33 o
  -7   2   1     2465.51     2551.53     43.57 o
  -6   2   1      555.77      557.38      9.69 o
  -5   2   1      180.90      171.94      3.91 o
  -4   2   1     4541.40     4832.30     57.66 o
  -3   2   1     2990.27     2980.06     35.89 o
  -2   2   1        1.02        4.95      1.33 o
  -1   2   1    18885.27    18701.96    168.34 o
   0   2   1      183.31      187.78      1.84 o
   1   2   1     6898.64     7161.84     64.55 o
   2   2   1     2614.69     2615.48     26.15 o
   3   2   1       47.97       50.39      1.33 o
   4   2   1     3119.58     3185.92     33.90 o
   5   2   1     4010.02     4042.69     52.78 o
   6   2   1     2406.63     2367.03     32.27 o
   7   2   1      273.56      301.38      7.31 o
   8   2   1      208.81      217.63      8.91 o
   9   2   1        1.46        0.59      2.44 o
  10   2   1      132.83      126.66      7.56 o
  11   2   1       73.27       78.83      8.49 o
  12   2   1        8.08        1.17      5.24 o
 -11   3   1        0.81       -4.76      4.76 o
 -10   3   1        9.60        5.52      4.78 o
  -9   3   1       12.97        5.53      7.23 o
  -8   3   1       94.66       78.30      9.06 o
  -7   3   1       29.49       33.84      3.28 o
  -6   3   1      155.06      135.02      4.53 o
  -5   3   1        4.73       12.03      2.29 o
  -4   3   1      583.07      543.88      8.03 o
  -3   3   1     5090.16     5224.88     61.83 o
  -2   3   1     2557.31     2741.94     29.00 o
  -1   3   1     1098.89     1128.22     11.14 o
   0   3   1     6855.81     7287.41     65.69 o
   1   3   1    82872.10    73028.98    605.99 o
   2   3   1     7947.17     8138.74     76.36 o
   3   3   1     1380.57     1335.02     14.83 o
   4   3   1     5185.48     5498.50     58.30 o
   5   3   1      218.31      218.60      5.55 o
   6   3   1       63.41       79.78      3.44 o
   7   3   1      540.16      504.90     10.24 o
   8   3   1      218.51      205.42      6.19 o
   9   3   1        0.65       -0.79      2.41 o
  10   3   1       25.94       31.83      5.00 o
  11   3   1       41.26       33.14      6.69 o
  12   3   1        1.97       -3.16      5.08 o
 -10   4   1        4.25        8.73      5.11 o
  -9   4   1       36.60       23.49      4.39 o
  -8   4   1        2.55        0.24      2.87 o
  -7   4   1      231.49      246.01      8.98 o
  -6   4   1       21.45       35.91      2.65 o
  -5   4   1      146.23      150.00      4.04 o
  -4   4   1      709.95      718.76     11.00 o
  -3   4   1     4605.99     4659.24     65.79 o
  -2   4   1     3258.65     3218.46     39.64 o
  -1   4   1       68.20       65.29      1.34 o
   0   4   1       80.09       87.12      1.35 o
   1   4   1     3595.74     3789.12     33.12 o
   2   4   1     1338.97     1375.29     14.36 o
   3   4   1      106.43      105.66      2.36 o
   4   4   1      470.93      511.44      8.33 o
   5   4   1      878.26      912.70     13.74 o
   6   4   1     1742.17     1687.02     23.92 o
   7   4   1      523.81      513.91     10.46 o
   8   4   1      158.23      157.40      5.51 o
   9   4   1      169.45      185.13     15.86 o
  10   4   1      151.99      158.26      8.45 o
  11   4   1      263.53      256.13     11.43 o
  12   4   1      117.40      109.58     10.34 o
 -10   5   1       27.99       18.55      4.80 o
  -9   5   1       11.22       14.25      4.12 o
  -8   5   1        1.73       -0.18      2.88 o
  -7   5   1       69.16       60.77      4.87 o
  -6   5   1      485.02      479.79     11.13 o
  -5   5   1      268.79      294.34      6.79 o
  -4   5   1       41.52       44.64      2.08 o
  -3   5   1      232.44      258.03      4.69 o
  -2   5   1       90.97       95.80      2.30 o
  -1   5   1     1374.10     1479.68     16.07 o
   0   5   1      463.26      449.74      4.94 o
   1   5   1     5279.05     5437.91     49.36 o
   2   5   1     5228.93     5394.15     53.49 o
   3   5   1     3884.33     3806.20     42.79 o
   4   5   1      545.10      492.79      7.07 o
   5   5   1      804.73      771.28     12.06 o
   6   5   1     2079.79     2096.25     32.05 o
   7   5   1     1916.77     1793.93     28.34 o
   8   5   1       96.37       89.83      6.16 o
   9   5   1      235.61      245.82     10.05 o
  10   5   1       13.30        6.49      3.99 o
  11   5   1        0.96       -1.89      3.96 o
  12   5   1       22.35       17.28      7.68 o
 -10   6   1        0.03       -2.27      4.11 o
  -9   6   1        8.68       -0.01      3.53 o
  -8   6   1        1.02        1.32      3.04 o
  -7   6   1      305.11      298.15      8.93 o
  -6   6   1       18.19       18.21      2.79 o
  -5   6   1       41.49       39.90      2.29 o
  -4   6   1       16.97       20.07      1.60 o
  -3   6   1      101.04       96.24      2.55 o
  -2   6   1      729.68      706.98      8.97 o
  -1   6   1     2396.10     2378.91     29.09 o
   0   6   1      725.71      707.91      8.28 o
   1   6   1      205.66      241.77      4.55 o
   2   6   1      405.32      377.16      5.89 o
   3   6   1     1855.51     1882.08     20.85 o
   4   6   1      661.18      619.99      9.56 o
   5   6   1       93.54       87.95      3.11 o
   6   6   1       36.73       33.77      2.46 o
   7   6   1        0.94       -1.83      1.83 o
   8   6   1      109.20      107.93      5.51 o
   9   6   1       79.73       74.46      5.95 o
  10   6   1        2.94        7.31      4.08 o
  11   6   1       61.22       66.19      6.69 o
  12   6   1      253.53      252.89     12.12 o
  -9   7   1       19.71       22.68      4.65 o
  -8   7   1       22.50       24.90      4.31 o
  -7   7   1       15.29       16.00      3.45 o
  -6   7   1      463.71      452.05     10.96 o
  -5   7   1      227.90      216.45      5.89 o
  -4   7   1       81.68       86.14      3.13 o
  -3   7   1      202.62      187.62      4.28 o
  -2   7   1       77.83       83.54      2.51 o
  -1   7   1      636.35      593.10      7.97 o
   0   7   1     1498.41     1433.08     20.87 o
   1   7   1       36.07       48.68      1.53 o
   2   7   1      687.44      722.78      9.38 o
   3   7   1      374.23      356.11      6.57 o
   4   7   1      111.41      120.66      3.54 o
   5   7   1       84.53       93.00      3.12 o
   6   7   1      214.77      217.48      5.70 o
   7   7   1      865.78      853.56     17.60 o
   8   7   1      588.90      554.25     14.30 o
   9   7   1      444.45      444.84     12.13 o
  10   7   1       84.66       78.08      9.45 o
  11   7   1       60.68       62.55      6.81 o
  12   7   1       93.80      123.91     11.53 o
  -9   8   1       46.87       43.42     10.42 o
  -8   8   1        2.45        0.19      3.54 o
  -7   8   1       21.65       21.92      3.88 o
  -6   8   1      123.50      123.77      9.48 o
  -5   8   1       53.66       53.84      3.51 o
  -4   8   1      178.02      165.35      4.86 o
  -3   8   1        2.11        0.57      1.31 o
  -2   8   1      800.21      759.16     10.75 o
  -1   8   1      701.44      663.76      9.45 o
   0   8   1      418.89      397.05      6.26 o
   1   8   1      159.49      159.08      3.48 o
   2   8   1      268.60      256.28      4.84 o
   3   8   1      767.63      784.97     12.15 o
   4   8   1      970.88      968.39     16.05 o
   5   8   1      981.30      949.99     14.94 o
   6   8   1      638.87      635.47     11.38 o
   7   8   1      150.20      133.90      6.95 o
   8   8   1      417.00      415.88     11.39 o
   9   8   1      110.91      104.09      6.04 o
  10   8   1      118.00      126.72     10.42 o
  11   8   1        0.00        7.46      5.99 o
  12   8   1       16.40       17.19      7.43 o
  -8   9   1       55.98       46.35      9.42 o
  -7   9   1       26.93       29.95      4.16 o
  -6   9   1      306.80      293.49      9.73 o
  -5   9   1      229.58      239.51      8.14 o
  -4   9   1      282.46      291.23      7.54 o
  -3   9   1       78.87       82.31      3.27 o
  -2   9   1      103.23      104.24      2.85 o
  -1   9   1        2.64        2.42      1.18 o
   0   9   1      352.99      368.11      7.71 o
   1   9   1       81.55       73.71      2.44 o
   2   9   1        0.74        0.28      1.15 o
   3   9   1        1.02        2.07      1.14 o
   4   9   1      112.96      115.90      3.31 o
   5   9   1       68.26       73.80      3.32 o
   6   9   1        0.87        2.85      2.20 o
   7   9   1        9.36        9.02      3.00 o
   8   9   1      105.88      110.01      6.20 o
   9   9   1      111.74      110.14      6.72 o
  10   9   1      139.63      121.73      8.75 o
  11   9   1       13.60        9.89      5.42 o
  -7  10   1      195.85      192.78      9.15 o
  -6  10   1        5.83        6.97      3.03 o
  -5  10   1        3.42        1.77      2.51 o
  -4  10   1       62.72       64.64      4.23 o
  -3  10   1      146.90      138.51      4.28 o
  -2  10   1       12.70       10.50      1.78 o
  -1  10   1       30.44       30.97      2.40 o
   0  10   1        0.08        0.37      1.39 o
   1  10   1       36.35       33.71      2.95 o
   2  10   1       62.05       69.48      2.66 o
   3  10   1        0.82        1.41      1.45 o
   4  10   1      112.91      135.02      4.90 o
   5  10   1      295.27      296.48      8.30 o
   6  10   1       19.30       22.09      3.70 o
   7  10   1        0.88       -0.85      2.68 o
   8  10   1      127.74      142.89      7.23 o
   9  10   1      221.06      229.11     10.01 o
  10  10   1      205.05      253.67     16.32 o
  11  10   1       24.22       26.60      6.80 o
  -6  11   1        0.86        0.91      3.24 o
  -5  11   1      304.70      290.59     10.07 o
  -4  11   1      367.93      365.99     11.05 o
  -3  11   1        2.69        6.95      3.29 o
  -2  11   1       27.64       24.36      2.82 o
  -1  11   1      279.07      278.51      7.56 o
   0  11   1      141.72      139.10      5.21 o
   1  11   1      172.06      159.65      6.31 o
   2  11   1       36.64       33.01      2.67 o
   3  11   1       67.57       60.15      3.39 o
   4  11   1      113.29      113.17      4.99 o
   5  11   1       35.26       38.33      3.84 o
   6  11   1       96.53      104.29      5.76 o
   7  11   1       96.88       95.25      5.82 o
   8  11   1        8.05        8.34      3.50 o
   9  11   1        0.85        2.12      3.55 o
  10  11   1        1.50        5.55      5.12 o
  -5  12   1      111.31      124.28      8.25 o
  -4  12   1       86.59       78.07     15.40 o
  -3  12   1      123.89      126.45     11.14 o
  -2  12   1      171.73      173.55      6.89 o
  -1  12   1        0.84        0.88      2.15 o
   0  12   1       55.82       54.14      3.63 o
   1  12   1       29.27       37.77      3.82 o
   2  12   1       26.23       22.83      2.89 o
   3  12   1        0.38        0.25      2.23 o
   4  12   1       32.64       32.60      4.32 o
   5  12   1       79.36       76.71      5.00 o
   6  12   1       56.78       47.41      4.63 o
   7  12   1        5.08        2.48      4.04 o
   8  12   1        5.67       -0.76      5.07 o
   9  12   1       51.02       66.28      7.35 o
  10  12   1      101.24       92.48     11.22 o
  -4  13   1       14.05        7.90      4.35 o
  -3  13   1       19.97       10.37      4.19 o
  -2  13   1       22.57       26.31      4.01 o
  -1  13   1       10.38        9.22      3.33 o
   0  13   1       87.20       92.43      5.62 o
   1  13   1      197.67      213.51     17.04 o
   2  13   1       35.75       33.24      4.44 o
   3  13   1        6.85        8.29      3.47 o
   4  13   1        1.22       -1.39      3.65 o
   5  13   1       11.52       16.67      4.10 o
   6  13   1       66.18       68.38      5.38 o
   7  13   1       88.99       95.92      6.91 o
   8  13   1       16.49       26.85      4.90 o
   9  13   1        0.11        2.10      4.27 o
  -3  14   1       51.13       59.17      7.95 o
  -2  14   1      140.59      156.94      7.82 o
  -1  14   1      142.29      145.40      7.37 o
   0  14   1        0.96        3.65      3.12 o
   1  14   1        6.62        4.49      3.43 o
   2  14   1      175.13      180.03      8.25 o
   3  14   1       48.18       48.72      5.16 o
   4  14   1        0.15       -3.35      3.35 o
   5  14   1        0.05        4.68      3.86 o
   6  14   1       26.65       20.70      7.53 o
   7  14   1        0.28       -2.38      3.60 o
   8  14   1       12.28       10.73      5.79 o
  -1  15   1       94.66       91.06     13.34 o
   0  15   1        0.29       -1.60      3.54 o
   1  15   1       16.72        5.05      3.83 o
   2  15   1        2.78        7.07      4.54 o
   3  15   1        3.74        3.35      3.85 o
   4  15   1        5.09        0.26      3.76 o
   5  15   1        0.22        0.01      4.03 o
   6  15   1       17.84       23.46      7.73 o
  -5 -14   2       19.48       14.37      4.02 o
  -4 -14   2        0.22       -0.18      3.20 o
  -3 -14   2        3.15        3.31      3.56 o
  -2 -14   2       15.07       16.88      3.93 o
  -1 -14   2       23.72       22.66      3.93 o
   0 -14   2        0.51       -0.24      2.91 o
  -7 -13   2        2.12       -1.65      4.19 o
  -6 -13   2       26.20       24.39      5.35 o
  -5 -13   2       22.49       32.38      7.65 o
  -4 -13   2        2.14        1.10      3.02 o
  -3 -13   2       23.79       26.99      3.67 o
  -2 -13   2       55.33       59.33      4.95 o
  -1 -13   2        4.49        3.21      2.42 o
   0 -13   2        0.19       -0.32      2.24 o
   1 -13   2       30.66       33.27      3.11 o
   2 -13   2        4.59        8.03      2.64 o
   3 -13   2       34.95       43.29      7.79 o
  -8 -12   2        0.97        4.10      4.65 o
  -7 -12   2       37.41       46.75      6.13 o
  -6 -12   2       46.52       51.25      5.88 o
  -5 -12   2      100.42       91.54      6.58 o
  -4 -12   2       72.03       75.98      5.79 o
  -3 -12   2        1.76       -2.33      3.08 o
  -2 -12   2       57.19       59.81      3.43 o
  -1 -12   2      210.03      207.80      6.51 o
   0 -12   2      239.48      241.73      6.90 o
   1 -12   2       97.63       96.55      4.31 o
   2 -12   2        3.16        3.16      2.21 o
   3 -12   2        1.98        0.57      2.29 o
   4 -12   2       27.24       28.55      4.22 o
  -9 -11   2       28.57       41.11      6.66 o
  -8 -11   2       69.36       66.43      7.16 o
  -7 -11   2        6.88        0.15      3.93 o
  -6 -11   2        1.16       -1.70      3.60 o
  -5 -11   2      109.27      114.64      6.93 o
  -4 -11   2      491.27      474.25     22.66 o
  -3 -11   2      200.67      200.61      6.74 o
  -2 -11   2        0.39        0.16      2.05 o
  -1 -11   2        7.54        7.86      2.18 o
   0 -11   2       82.57       75.80      3.86 o
   1 -11   2       36.93       36.53      2.76 o
   2 -11   2       35.69       32.49      2.75 o
   3 -11   2       49.91       49.81      2.90 o
   4 -11   2       74.67       73.26      4.31 o
   5 -11   2      114.27       98.32      7.72 o
 -10 -10   2        2.66       -1.18      6.48 o
  -9 -10   2       17.69       17.11      5.47 o
  -8 -10   2      145.47      160.06     12.49 o
  -7 -10   2       42.51       40.23      5.33 o
  -6 -10   2       19.03       16.26      4.05 o
  -5 -10   2        2.37        2.46      3.17 o
  -4 -10   2       19.56       18.82      3.06 o
  -3 -10   2        0.36       -1.67      2.15 o
  -2 -10   2       91.31       87.74      4.00 o
  -1 -10   2      549.89      532.68      9.78 o
   0 -10   2      495.77      497.90     10.25 o
   1 -10   2      280.22      268.89      6.67 o
   2 -10   2      526.69      516.01      9.34 o
   3 -10   2      169.53      186.77      7.87 o
   4 -10   2      264.35      261.25      7.90 o
   5 -10   2      363.33      356.78     12.47 o
   6 -10   2       78.10       80.68      6.37 o
 -10  -9   2        7.47       -3.66      4.38 o
  -9  -9   2       20.03       24.01      4.33 o
  -8  -9   2        7.47        7.30      3.49 o
  -7  -9   2        0.60       -0.90      3.09 o
  -6  -9   2        8.28        5.76      2.86 o
  -5  -9   2       77.02       74.33      4.80 o
  -4  -9   2      443.50      423.47      9.20 o
  -3  -9   2      434.89      443.07      9.06 o
  -2  -9   2      287.79      297.67      7.96 o
  -1  -9   2      679.70      637.70     10.91 o
   0  -9   2      201.69      202.63      4.61 o
   1  -9   2       65.30       73.92      2.61 o
   2  -9   2      311.01      310.95      6.97 o
   3  -9   2       10.49       10.49      2.77 o
   4  -9   2      270.69      262.34      7.58 o
   5  -9   2       19.83       27.02      6.44 o
   6  -9   2       13.73        5.43      3.69 o
   7  -9   2       53.83       46.80      6.31 o
 -11  -8   2       22.28       20.52      6.03 o
 -10  -8   2       13.96       16.05      5.23 o
  -9  -8   2        0.58       -2.61      3.15 o
  -8  -8   2       44.45       55.90      4.98 o
  -7  -8   2      279.57      284.14      9.42 o
  -6  -8   2       74.95       68.50      4.59 o
  -5  -8   2        3.34        1.41      1.91 o
  -4  -8   2       20.00       18.14      1.68 o
  -3  -8   2      455.78      434.82      7.29 o
  -2  -8   2      318.29      331.58      5.81 o
  -1  -8   2       15.80       16.71      1.46 o
   0  -8   2      629.00      635.82      9.42 o
   1  -8   2       93.06       99.43      2.49 o
   2  -8   2       18.21       23.08      1.94 o
   3  -8   2      769.16      744.38     12.29 o
   4  -8   2      994.06     1021.93     20.76 o
   5  -8   2       34.90       38.96      3.44 o
   6  -8   2      491.41      499.84     16.02 o
   7  -8   2      689.79      706.87     21.50 o
   8  -8   2        1.11       -3.68      3.68 o
 -11  -7   2       90.73       77.81      8.18 o
 -10  -7   2        4.37        1.69      4.55 o
  -9  -7   2      107.14       97.50      6.34 o
  -8  -7   2        0.38       -1.45      3.23 o
  -7  -7   2      217.21      218.89      8.01 o
  -6  -7   2       19.39       12.25      2.50 o
  -5  -7   2       70.97       72.37      3.43 o
  -4  -7   2        0.61        1.01      1.20 o
  -3  -7   2      405.98      409.78      7.78 o
  -2  -7   2      161.12      168.70      3.54 o
  -1  -7   2      127.45      128.12      2.96 o
   0  -7   2     1037.98     1077.00     18.46 o
   1  -7   2     1509.43     1460.55     24.35 o
   2  -7   2     1718.24     1680.66     24.74 o
   3  -7   2     3290.99     3281.47     42.90 o
   4  -7   2      152.39      159.53      5.47 o
   5  -7   2      148.32      144.57      5.68 o
   6  -7   2       64.65       63.74      3.58 o
   7  -7   2      360.50      366.99     10.43 o
   8  -7   2        2.52        1.76      2.79 o
   9  -7   2      104.71      106.17      6.22 o
 -11  -6   2       69.10       66.98     13.31 o
 -10  -6   2       24.09       11.98      5.02 o
  -9  -6   2        0.54       -0.32      3.68 o
  -8  -6   2      206.83      213.15      7.18 o
  -7  -6   2      449.31      429.72     13.35 o
  -6  -6   2       72.82       72.01      3.54 o
  -5  -6   2       69.59       67.88      2.84 o
  -4  -6   2       10.75       14.80      1.64 o
  -3  -6   2     1322.15     1370.98     16.66 o
  -2  -6   2      362.14      320.17      5.67 o
  -1  -6   2      114.51      101.25      2.42 o
   0  -6   2      208.40      206.03      4.49 o
   1  -6   2      215.59      244.94      4.94 o
   2  -6   2        5.77        7.50      1.15 o
   3  -6   2      946.19      965.88     13.58 o
   4  -6   2       41.36       34.50      1.97 o
   5  -6   2      984.61      943.33     16.89 o
   6  -6   2      498.67      483.84     10.49 o
   7  -6   2      330.10      316.51      9.63 o
   8  -6   2      365.17      358.90     11.14 o
   9  -6   2       71.96       63.07      6.39 o
 -11  -5   2      194.33      190.73     20.76 o
 -10  -5   2      114.01      143.69      8.49 o
  -9  -5   2       38.25       29.17      4.73 o
  -8  -5   2        2.09        4.11      3.31 o
  -7  -5   2       77.64       76.91      4.25 o
  -6  -5   2      165.98      160.40      5.03 o
  -5  -5   2       29.07       27.62      2.21 o
  -4  -5   2      196.68      205.32      4.10 o
  -3  -5   2        7.75       14.77      1.22 o
  -2  -5   2      189.90      177.71      3.39 o
  -1  -5   2        6.28        9.87      0.78 o
   0  -5   2       12.88       15.96      1.07 o
   1  -5   2       29.43       23.88      2.67 o
   2  -5   2      949.94      985.98     16.63 o
   3  -5   2      712.70      714.54     12.09 o
   4  -5   2      771.94      734.62     11.66 o
   5  -5   2      923.86      958.95     15.35 o
   6  -5   2      185.93      207.53      6.79 o
   7  -5   2      737.80      757.10     17.77 o
   8  -5   2     1075.52     1103.15     24.82 o
   9  -5   2      118.98      117.53      6.73 o
  10  -5   2        0.83        3.88      3.70 o
 -11  -4   2        1.13        9.07      4.55 o
 -10  -4   2        4.64        5.33      4.27 o
  -9  -4   2        3.67       -2.33      3.15 o
  -8  -4   2       33.25       23.97      3.45 o
  -7  -4   2      237.10      220.31      7.36 o
  -6  -4   2      520.86      533.36      9.68 o
  -5  -4   2       22.45       20.84      1.79 o
  -4  -4   2       76.42       81.44      3.68 o
  -3  -4   2       17.41       13.09      1.12 o
  -2  -4   2      557.11      502.46      6.17 o
  -1  -4   2     2098.85     2218.84     28.91 o
   0  -4   2      792.37      853.86     21.29 o
   1  -4   2      201.79      215.09      8.76 o
   2  -4   2       52.42       43.17      1.88 o
   3  -4   2        2.30        6.89      0.81 o
   4  -4   2     2038.10     1989.20     28.86 o
   5  -4   2      492.81      469.44      8.54 o
   6  -4   2        1.84        0.68      1.47 o
   7  -4   2       58.58       55.37      3.63 o
   8  -4   2        9.74        7.81      3.10 o
   9  -4   2       35.31       39.02      4.59 o
  10  -4   2      134.65      121.58      8.96 o
 -11  -3   2      204.09      192.86     10.17 o
 -10  -3   2      922.36      957.80     24.74 o
  -9  -3   2      443.14      442.19     14.09 o
  -8  -3   2       96.49       87.97      5.48 o
  -7  -3   2      575.33      597.44     13.50 o
  -6  -3   2     1093.00     1081.40     18.34 o
  -5  -3   2      507.13      475.92      8.42 o
  -4  -3   2      314.84      354.51      5.50 o
  -3  -3   2       45.70       50.27      2.30 o
  -2  -3   2       45.58       46.58      1.27 o
  -1  -3   2      204.03      186.43      3.17 o
   0  -3   2     1164.58     1206.82     34.63 o
   1  -3   2     1376.11     1501.17     51.17 o
   2  -3   2       11.46       17.74      0.89 o
   3  -3   2      277.42      275.79      4.74 o
   4  -3   2       18.74       18.86      1.37 o
   5  -3   2       20.56       22.18      1.65 o
   6  -3   2      382.64      406.79      8.00 o
   7  -3   2      326.64      329.62      8.54 o
   8  -3   2      434.15      446.02     12.86 o
   9  -3   2     1120.69     1092.16     32.55 o
  10  -3   2      188.19      175.50     11.76 o
  11  -3   2       41.07       36.17      7.04 o
 -11  -2   2      170.57      198.31     10.27 o
 -10  -2   2       68.32       83.80      6.83 o
  -9  -2   2      471.97      442.88     16.28 o
  -8  -2   2      561.42      561.22     11.95 o
  -7  -2   2      142.15      141.25      6.68 o
  -6  -2   2       94.12       90.41      4.69 o
  -5  -2   2      227.84      289.65      7.31 o
  -4  -2   2      557.38      585.52      9.39 o
  -3  -2   2      598.59      623.73      7.76 o
  -2  -2   2     2346.77     2375.13     24.03 o
  -1  -2   2     3613.87     3741.66     39.19 o
   0  -2   2      144.86      155.62      4.78 o
   1  -2   2      903.22      906.50     31.78 o
   2  -2   2      315.86      333.61      5.39 o
   3  -2   2     1241.01     1227.01     16.43 o
   4  -2   2     2393.66     2458.42     32.12 o
   5  -2   2      704.97      682.91      9.50 o
   6  -2   2      390.68      396.04      8.03 o
   7  -2   2      327.43      315.28      7.38 o
   8  -2   2      479.11      431.34     12.44 o
   9  -2   2      568.45      574.54     16.00 o
  10  -2   2      229.39      233.70      9.89 o
  11  -2   2        2.27       -1.14      3.68 o
 -11  -1   2        1.01        0.83      5.63 o
 -10  -1   2      284.62      307.67     17.41 o
  -9  -1   2      262.07      246.64     10.02 o
  -8  -1   2      212.81      209.26      7.60 o
  -7  -1   2     1011.92      992.67     17.50 o
  -6  -1   2     4029.60     3945.34     57.58 o
  -5  -1   2     3299.83     3129.59     41.75 o
  -4  -1   2     1091.29      992.75     13.40 o
  -3  -1   2      897.51      968.94     11.26 o
  -2  -1   2        2.90        2.50      0.55 o
  -1  -1   2      768.16      792.84     10.74 o
   0  -1   2     2394.44     2463.70     32.70 o
   1  -1   2     2704.63     2967.92     88.63 o
   2  -1   2        3.28        3.39      0.54 o
   3  -1   2       75.52       90.20      1.78 o
   4  -1   2     1218.92     1391.63     20.77 o
   5  -1   2      904.94      939.58     13.66 o
   6  -1   2      683.39      687.25     10.95 o
   7  -1   2      358.62      379.74      8.18 o
   8  -1   2      421.62      389.01      9.85 o
   9  -1   2      657.40      642.86     17.20 o
  10  -1   2       52.64       49.23      5.36 o
  11  -1   2       26.97       32.64      5.34 o
  12  -1   2      311.94      298.38     20.87 o
 -11   0   2      270.49      262.86     14.77 o
 -10   0   2      398.55      365.40     16.56 o
  -9   0   2      674.07      653.08     24.23 o
  -8   0   2     1430.05     1422.01     27.07 o
  -7   0   2      217.00      205.68      6.64 o
  -6   0   2       78.82       70.89      3.09 o
  -5   0   2      355.81      352.81      6.79 o
  -4   0   2      201.07      194.66      4.01 o
  -3   0   2     1098.29     1126.25     12.54 o
  -2   0   2      153.17      161.57      2.49 o
  -1   0   2     3879.05     4000.89     39.61 o
   0   0   2      535.84      568.00      5.24 o
   1   0   2     2341.77     2454.32     26.13 o
   2   0   2      124.46      126.28      1.94 o
   3   0   2     1791.41     1827.09     18.55 o
   4   0   2       79.24       56.79      2.07 o
   5   0   2      710.99      644.15      9.32 o
   6   0   2        5.55        8.48      1.71 o
   7   0   2      182.88      203.64      5.60 o
   8   0   2       65.33       60.80      3.93 o
   9   0   2      151.09      159.05      8.03 o
  10   0   2      538.18      601.47     17.14 o
  11   0   2      225.04      228.22     19.60 o
  12   0   2        1.93        3.23      5.38 o
 -11   1   2      169.14      177.09     12.46 o
 -10   1   2       61.70       64.84     12.62 o
  -9   1   2        8.95        8.97      3.27 o
  -8   1   2      141.29      138.69      6.19 o
  -7   1   2      351.82      327.81      8.00 o
  -6   1   2      339.23      318.56      7.48 o
  -5   1   2     1771.53     1768.67     27.15 o
  -4   1   2     3563.59     3540.14     46.43 o
  -3   1   2     5830.09     6081.68     63.30 o
  -2   1   2        3.48        6.43      0.82 o
  -1   1   2     1505.37     1523.96     14.19 o
   0   1   2      249.79      264.23      2.70 o
   1   1   2     2845.52     2949.51     28.07 o
   2   1   2    17476.05    17040.42    152.98 o
   3   1   2       34.80       37.05      1.06 o
   4   1   2     1101.99     1257.88     16.04 o
   5   1   2     2722.32     2848.82     34.85 o
   6   1   2      997.90     1045.34     15.54 o
   7   1   2        7.08       11.67      1.74 o
   8   1   2       84.65       85.74      4.49 o
   9   1   2        7.35        3.33      2.54 o
  10   1   2        1.01        4.33      3.29 o
  11   1   2       46.59       46.30      8.59 o
  12   1   2        3.42       -4.73      4.73 o
 -11   2   2       84.45       78.47      9.18 o
 -10   2   2        0.72       -2.43      5.13 o
  -9   2   2      729.23      676.86     18.76 o
  -8   2   2     1346.25     1344.38     26.16 o
  -7   2   2      657.23      699.75     15.13 o
  -6   2   2      425.11      412.86     10.08 o
  -5   2   2     1495.99     1466.94     20.96 o
  -4   2   2     4338.61     4309.98     51.85 o
  -3   2   2     4822.08     4614.38     76.50 o
  -2   2   2     3833.52     4086.60     42.94 o
  -1   2   2     4179.69     4358.23     41.24 o
   0   2   2        8.47       11.93      0.57 o
   1   2   2       27.48       17.70      0.83 o
   2   2   2      120.26      128.38      1.80 o
   3   2   2     2630.58     2828.65     28.45 o
   4   2   2      157.12      141.21      4.55 o
   5   2   2     2910.97     2983.11     39.46 o
   6   2   2       62.47       71.09      3.43 o
   7   2   2       27.83       24.96      2.45 o
   8   2   2      371.98      350.89      8.25 o
   9   2   2       61.53       52.58      7.31 o
  10   2   2       76.60       88.82      5.45 o
  11   2   2      204.95      209.33     12.34 o
  12   2   2       30.73       30.17      6.76 o
 -11   3   2       12.26        2.76      5.80 o
 -10   3   2       55.30       44.24     11.25 o
  -9   3   2      214.09      213.98      9.61 o
  -8   3   2       42.03       45.79      8.07 o
  -7   3   2      714.48      720.19     15.45 o
  -6   3   2      656.35      601.09     10.62 o
  -5   3   2      587.95      592.98      9.93 o
  -4   3   2        6.86       15.65      2.01 o
  -3   3   2      884.54      963.61     12.81 o
  -2   3   2      340.42      386.14      4.84 o
  -1   3   2      772.30      792.92      7.52 o
   0   3   2      584.40      581.58      5.60 o
   1   3   2     1265.19     1346.31     13.51 o
   2   3   2    14151.63    14231.67    127.63 o
   3   3   2      340.07      369.85      4.45 o
   4   3   2        6.59        5.96      0.91 o
   5   3   2     2262.76     2284.46     33.01 o
   6   3   2     1035.95     1011.64     16.42 o
   7   3   2      338.92      324.98      7.16 o
   8   3   2        8.88        3.04      2.21 o
   9   3   2        0.59        0.67      2.44 o
  10   3   2        1.46        8.21      3.53 o
  11   3   2       31.99       26.14      6.15 o
  12   3   2       25.39       19.36      6.77 o
 -10   4   2      124.31      122.58      9.89 o
  -9   4   2       30.57       42.14      5.32 o
  -8   4   2       10.59        8.52      5.52 o
  -7   4   2      138.46      131.00      5.67 o
  -6   4   2       54.35       67.41      3.53 o
  -5   4   2      122.80      113.78      6.01 o
  -4   4   2        2.63        6.96      1.24 o
  -3   4   2     1784.07     1665.62     19.73 o
  -2   4   2    10771.52    10889.09    119.64 o
  -1   4   2     3604.80     3752.98     32.96 o
   0   4   2     1282.06     1361.25     12.39 o
   1   4   2    39261.66    38143.23    317.20 o
   2   4   2     3581.30     3760.18     33.01 o
   3   4   2       37.92       32.11      1.21 o
   4   4   2      862.66      882.48     11.18 o
   5   4   2       76.36       60.55      2.73 o
   6   4   2      429.13      364.88      7.81 o
   7   4   2       41.54       35.87      2.77 o
   8   4   2        0.47       -0.63      1.93 o
   9   4   2        0.27       -0.37      2.41 o
  10   4   2      110.59      122.19     16.51 o
  11   4   2       72.53       91.46      7.19 o
  12   4   2       29.06       30.76      7.20 o
 -10   5   2        2.88       -4.62      4.62 o
  -9   5   2        2.19       -1.68      3.31 o
  -8   5   2      111.65      109.03      6.71 o
  -7   5   2      323.51      321.12     10.80 o
  -6   5   2      576.97      617.54     13.31 o
  -5   5   2     1170.62     1201.80     26.46 o
  -4   5   2      982.49     1059.27     14.56 o
  -3   5   2     1521.86     1671.24     21.30 o
  -2   5   2     1642.81     1566.80     21.44 o
  -1   5   2      113.49      103.37      1.99 o
   0   5   2      749.44      790.89      8.67 o
   1   5   2       48.09       48.27      1.23 o
   2   5   2     2000.97     1928.84     18.93 o
   3   5   2     2519.24     2591.01     29.65 o
   4   5   2       50.65       49.19      2.44 o
   5   5   2      165.69      177.42      4.80 o
   6   5   2     2586.16     2678.94     36.38 o
   7   5   2     2547.55     2457.50     37.44 o
   8   5   2       22.59       19.10      2.76 o
   9   5   2      115.96      118.54      6.93 o
  10   5   2       33.59       23.42      4.61 o
  11   5   2       18.22       15.74      4.59 o
  12   5   2      110.49      103.05     10.19 o
 -10   6   2        6.24       -3.51      9.85 o
  -9   6   2        8.55       11.17      4.28 o
  -8   6   2       16.57       23.18      3.66 o
  -7   6   2       89.56       78.95      4.89 o
  -6   6   2      130.20      122.38      5.39 o
  -5   6   2      153.84      142.35      4.45 o
  -4   6   2      103.59      111.47      3.62 o
  -3   6   2       88.32       78.07      2.55 o
  -2   6   2     2906.49     3030.19     34.54 o
  -1   6   2     2235.26     2253.59     24.38 o
   0   6   2       42.20       55.36      1.57 o
   1   6   2     2913.78     2920.62     33.33 o
   2   6   2     6667.96     6925.19     72.36 o
   3   6   2     5089.74     5177.80     57.86 o
   4   6   2     2490.83     2442.75     29.45 o
   5   6   2      967.14      933.07     14.19 o
   6   6   2      174.00      166.26      5.24 o
   7   6   2       94.86       91.09      4.83 o
   8   6   2      171.44      171.14      5.90 o
   9   6   2        5.36        3.15      3.52 o
  10   6   2        0.75       -3.58      3.69 o
  11   6   2        2.26        5.75      4.29 o
  12   6   2       39.71       37.15      6.33 o
  -9   7   2        4.80       -0.76      3.89 o
  -8   7   2        0.83       -0.81      3.29 o
  -7   7   2        5.25        3.68      3.95 o
  -6   7   2      274.62      283.09      8.54 o
  -5   7   2      115.56      115.16      5.05 o
  -4   7   2       74.15       76.17      2.78 o
  -3   7   2      592.95      602.35     10.30 o
  -2   7   2     1233.48     1275.23     15.53 o
  -1   7   2     1532.30     1517.83     18.00 o
   0   7   2     3359.44     3273.46     35.07 o
   1   7   2       49.21       58.23      2.59 o
   2   7   2      544.52      543.80      8.11 o
   3   7   2      225.33      276.04      4.52 o
   4   7   2       42.98       47.85      1.94 o
   5   7   2     1048.71     1093.45     16.33 o
   6   7   2        1.17       -0.06      1.49 o
   7   7   2     1807.61     1715.03     27.43 o
   8   7   2      311.60      311.33      9.37 o
   9   7   2      294.72      307.86     11.34 o
  10   7   2       57.97       60.14      6.13 o
  11   7   2       35.67       40.32      5.76 o
  12   7   2       74.25       83.54      8.79 o
  -9   8   2       56.61       63.19     11.33 o
  -8   8   2       22.27       19.10      4.45 o
  -7   8   2       37.45       30.67      4.39 o
  -6   8   2        0.78        1.10      2.71 o
  -5   8   2       53.80       56.09      3.80 o
  -4   8   2      116.90      115.17      4.29 o
  -3   8   2       65.16       72.11      3.32 o
  -2   8   2       88.60       88.21      2.78 o
  -1   8   2      273.98      278.61      5.41 o
   0   8   2        5.59        7.67      1.02 o
   1   8   2      160.03      145.51      2.92 o
   2   8   2      278.49      300.39      4.98 o
   3   8   2     1227.09     1240.82     16.72 o
   4   8   2     2333.44     2284.10     27.23 o
   5   8   2     1172.00     1141.36     17.38 o
   6   8   2       93.20       85.50      3.47 o
   7   8   2       84.62       78.75      4.71 o
   8   8   2      556.28      567.04     13.70 o
   9   8   2       51.38       55.01      4.80 o
  10   8   2      175.79      184.08      9.30 o
  11   8   2        3.34       -5.03      6.84 o
  12   8   2        3.95        7.03      6.40 o
  -8   9   2        0.02        2.98      3.68 o
  -7   9   2       17.61       19.25      4.09 o
  -6   9   2       83.99       83.08      5.64 o
  -5   9   2       16.93       25.65      4.97 o
  -4   9   2       65.97       63.78      3.74 o
  -3   9   2       30.75       36.08      2.36 o
  -2   9   2      272.55      272.20      5.34 o
  -1   9   2       36.09       35.87      2.01 o
   0   9   2     2129.67     2145.22     25.58 o
   1   9   2       68.90       69.04      2.09 o
   2   9   2       27.59       31.51      1.69 o
   3   9   2      304.89      303.76      5.38 o
   4   9   2      601.16      618.87      8.65 o
   5   9   2      246.51      257.20      6.52 o
   6   9   2       88.31       88.18      4.24 o
   7   9   2      116.42      109.98      5.00 o
   8   9   2       56.60       49.23      4.61 o
   9   9   2        0.28        1.04      3.07 o
  10   9   2        1.26        9.75      5.89 o
  11   9   2        1.29        1.84      5.41 o
  12   9   2        4.34        9.09      6.54 o
  -7  10   2       21.09       20.58      4.15 o
  -6  10   2       32.24       25.07      3.94 o
  -5  10   2      106.32      111.24      5.22 o
  -4  10   2       75.13       84.33      4.26 o
  -3  10   2      227.05      221.13      5.83 o
  -2  10   2      178.30      185.87      4.79 o
  -1  10   2       19.24       22.14      1.99 o
   0  10   2        1.34       -0.94      1.24 o
   1  10   2      811.27      795.98     11.62 o
   2  10   2        1.24        3.99      1.29 o
   3  10   2       21.55       19.15      1.73 o
   4  10   2        9.91       10.91      1.65 o
   5  10   2       72.31       77.20      3.59 o
   6  10   2       11.90       11.73      2.59 o
   7  10   2        8.71       10.59      3.21 o
   8  10   2      349.71      368.32     11.34 o
   9  10   2      121.89      128.81      7.20 o
  10  10   2      281.28      314.33     13.52 o
  11  10   2       80.35       88.27      8.91 o
  -6  11   2        1.87        0.33      3.44 o
  -5  11   2       51.98       54.38      4.03 o
  -4  11   2       61.14       73.09      4.57 o
  -3  11   2        1.16        3.45      2.40 o
  -2  11   2       41.31       41.94      2.90 o
  -1  11   2      115.51      105.62      3.93 o
   0  11   2      514.03      505.13     11.17 o
   1  11   2       67.52       72.37      3.47 o
   2  11   2       26.02       22.43      2.48 o
   3  11   2       78.11       70.78      3.66 o
   4  11   2       27.19       31.24      3.02 o
   5  11   2      163.29      170.31      6.01 o
   6  11   2      429.04      431.56     13.60 o
   7  11   2      140.50      134.45      6.13 o
   8  11   2       33.31       34.57      6.32 o
   9  11   2      161.20      157.36      8.10 o
  10  11   2       31.59       33.86     12.07 o
  11  11   2       28.43       36.27      5.95 o
  -5  12   2       95.57      100.04      7.97 o
  -4  12   2      125.75      120.43      8.06 o
  -3  12   2      131.46      133.86      5.69 o
  -2  12   2       68.41       62.86      6.20 o
  -1  12   2       18.41       14.90      2.74 o
   0  12   2        3.11       -0.32      2.24 o
   1  12   2      258.30      248.24      7.43 o
   2  12   2       33.07       39.14      3.44 o
   3  12   2       23.95       31.84      4.06 o
   4  12   2        0.58       -2.34      2.34 o
   5  12   2        2.75        4.36      2.89 o
   6  12   2       43.46       38.78      3.85 o
   7  12   2       34.07       39.25      4.07 o
   8  12   2        4.00        2.01      3.12 o
   9  12   2        8.80       11.23      3.82 o
  10  12   2      161.91      164.63      8.97 o
  -4  13   2        3.60        5.46      4.33 o
  -3  13   2       19.41       26.17      9.92 o
  -2  13   2       28.06       30.82      4.79 o
  -1  13   2        6.70        9.31      3.33 o
   0  13   2       31.25       38.13      4.30 o
   1  13   2      132.64      134.41      6.70 o
   2  13   2       19.69       16.49      3.61 o
   3  13   2       28.86       31.41     10.04 o
   4  13   2        2.15        5.43      3.44 o
   5  13   2       44.78       43.14      5.15 o
   6  13   2      164.63      165.14     11.27 o
   7  13   2      105.80      126.21      6.98 o
   8  13   2        1.15        0.09      3.69 o
   9  13   2       10.47        7.47      4.38 o
  -3  14   2       45.81       40.73      5.99 o
  -2  14   2       51.02       67.21      6.17 o
  -1  14   2       30.31       33.39      6.11 o
   0  14   2        1.03        1.67      3.23 o
   1  14   2       18.86       13.25      3.73 o
   2  14   2       74.06       77.81      5.78 o
   3  14   2       51.78       52.71      5.21 o
   4  14   2       15.19       15.66      5.25 o
   5  14   2       10.06       10.72      4.15 o
   6  14   2        4.33        8.11      4.18 o
   7  14   2       11.53       14.37      4.84 o
   8  14   2       20.31       26.24      4.95 o
  -1  15   2      146.95      135.86      7.59 o
   0  15   2       47.98       47.62      5.81 o
   1  15   2       13.33        6.86      3.92 o
   2  15   2        1.04       -0.34      3.53 o
   3  15   2        8.26        6.28      3.81 o
   4  15   2       15.76       14.84      4.44 o
   5  15   2        0.58       -3.71      3.71 o
   6  15   2       22.67       22.21      5.32 o
   7  15   2       13.81       12.34      4.98 o
   2  16   2       36.68       46.26      7.52 o
   3  16   2       39.30       43.52      5.97 o
   4  16   2       24.99       24.04      5.22 o
  -6 -13   3       38.76       37.39     16.58 o
  -5 -13   3       65.08       78.05      6.63 o
  -4 -13   3       48.64       44.77      5.21 o
  -3 -13   3        3.73        1.42      2.89 o
  -2 -13   3       11.20        8.62      3.42 o
  -1 -13   3        8.53        6.38      2.56 o
   0 -13   3       19.99       20.76      2.80 o
   1 -13   3        1.69       -0.51      2.14 o
   2 -13   3        8.03        7.20      2.33 o
  -7 -12   3       18.01       18.59      5.96 o
  -6 -12   3       19.05       31.51      7.39 o
  -5 -12   3       11.75       18.78      4.48 o
  -4 -12   3        3.95        0.22      3.28 o
  -3 -12   3        6.68       -1.20      3.20 o
  -2 -12   3       85.18       89.04      3.98 o
  -1 -12   3      179.05      180.38      6.09 o
   0 -12   3       94.45       92.95      4.13 o
   1 -12   3        2.21        1.49      1.97 o
   2 -12   3        4.89        1.62      1.97 o
   3 -12   3        1.80        3.92      2.16 o
   4 -12   3       32.30       29.57      4.03 o
  -8 -11   3       18.59       14.84      5.29 o
  -7 -11   3        4.01       -4.02      5.50 o
  -6 -11   3       87.93       93.83      7.11 o
  -5 -11   3      237.66      258.04     15.19 o
  -4 -11   3      322.42      318.21     10.91 o
  -3 -11   3      120.34      106.45      5.08 o
  -2 -11   3        0.55        0.48      2.13 o
  -1 -11   3        0.49       -0.40      1.72 o
   0 -11   3      181.46      174.25      5.31 o
   1 -11   3       37.44       45.17      3.73 o
   2 -11   3        0.45       -1.62      1.62 o
   3 -11   3        1.22        0.38      1.62 o
   4 -11   3        0.37        0.08      2.13 o
   5 -11   3        0.01       -2.87      2.87 o
  -9 -10   3       61.09       64.58     11.63 o
  -8 -10   3      223.18      210.71     10.59 o
  -7 -10   3       27.82       42.43      7.24 o
  -6 -10   3        6.62        4.93      3.77 o
  -5 -10   3       41.17       39.15      4.88 o
  -4 -10   3        0.31       -0.35      3.86 o
  -3 -10   3       32.22       33.57      4.12 o
  -2 -10   3        3.87        0.48      2.04 o
  -1 -10   3      155.12      147.50      4.81 o
   0 -10   3      221.28      215.91      5.66 o
   1 -10   3       52.05       53.47      2.62 o
   2 -10   3       60.89       56.25      3.02 o
   3 -10   3        6.00        4.60      2.26 o
   4 -10   3       84.73       88.72      4.16 o
   5 -10   3       73.99       69.86      4.67 o
   6 -10   3        6.40        3.69      3.41 o
 -10  -9   3        0.51       -5.56     11.25 o
  -9  -9   3        0.13       -2.58      4.01 o
  -8  -9   3        5.54       -0.68      4.26 o
  -7  -9   3        4.74        2.81      4.12 o
  -6  -9   3        6.68       -2.03      3.20 o
  -5  -9   3       23.85       22.41      5.96 o
  -4  -9   3      331.72      323.56      9.12 o
  -3  -9   3      396.19      400.16     19.71 o
  -2  -9   3      133.66      136.85      4.82 o
  -1  -9   3       72.18       67.20      3.02 o
   0  -9   3      166.66      156.78      3.95 o
   1  -9   3      376.18      353.29      6.00 o
   2  -9   3      497.16      486.32     20.04 o
   3  -9   3       99.55       96.52      3.59 o
   4  -9   3       14.92       13.24      2.30 o
   5  -9   3       41.59       38.65      3.35 o
   6  -9   3       11.02       10.85      3.65 o
   7  -9   3       10.11        8.22      3.94 o
 -10  -8   3        8.55        6.84      5.11 o
  -9  -8   3        1.15       -2.21      3.28 o
  -8  -8   3       79.74       81.06      5.84 o
  -7  -8   3      679.24      704.20     16.54 o
  -6  -8   3      126.84      127.52      6.01 o
  -5  -8   3       34.26       27.93      2.93 o
  -4  -8   3      267.11      258.35      6.74 o
  -3  -8   3     1352.73     1349.01     21.59 o
  -2  -8   3      732.29      737.50     13.91 o
  -1  -8   3      106.36      109.21      2.92 o
   0  -8   3        5.69        5.98      1.32 o
   1  -8   3      277.15      283.58      7.18 o
   2  -8   3       34.75       35.87      2.35 o
   3  -8   3        5.86        6.05      1.46 o
   4  -8   3      152.20      146.73      5.03 o
   5  -8   3      273.84      257.63      7.90 o
   6  -8   3      273.13      262.66     11.26 o
   7  -8   3       60.26       61.00      8.25 o
   8  -8   3        2.43        3.99      3.94 o
 -10  -7   3       71.77       81.54     10.17 o
  -9  -7   3        8.04        7.02      3.60 o
  -8  -7   3        0.64       -2.79      2.79 o
  -7  -7   3      550.45      529.53     13.49 o
  -6  -7   3       84.57       83.69      4.87 o
  -5  -7   3       74.28       72.40      3.78 o
  -4  -7   3       15.38       12.98      1.55 o
  -3  -7   3      109.84      124.99      3.46 o
  -2  -7   3        4.78        2.19      1.17 o
  -1  -7   3       39.47       36.01      1.70 o
   0  -7   3     1524.56     1510.95     25.20 o
   1  -7   3     2174.82     2192.07     43.94 o
   2  -7   3      806.60      785.88     13.78 o
   3  -7   3     1129.82     1121.68     16.96 o
   4  -7   3      481.15      487.50     10.75 o
   5  -7   3      444.38      461.22     11.09 o
   6  -7   3      292.10      295.61      8.88 o
   7  -7   3      254.39      266.12     10.97 o
   8  -7   3       85.28       99.48      7.42 o
   9  -7   3       10.20       10.32      4.91 o
 -11  -6   3       13.13        7.86      5.29 o
 -10  -6   3       46.52       41.87      9.46 o
  -9  -6   3        6.11        4.57      4.24 o
  -8  -6   3      148.36      139.49      6.80 o
  -7  -6   3       15.80       17.95      2.99 o
  -6  -6   3       91.30       83.61      4.19 o
  -5  -6   3       12.30       12.77      1.78 o
  -4  -6   3        2.21        0.73      1.19 o
  -3  -6   3      506.65      478.32      7.60 o
  -2  -6   3     1029.74      979.84     14.11 o
  -1  -6   3     1436.72     1395.78     18.90 o
   0  -6   3     1692.46     1752.20     28.71 o
   1  -6   3      415.99      431.43     14.94 o
   2  -6   3      210.45      193.91      7.34 o
   3  -6   3     1644.09     1684.83     28.04 o
   4  -6   3       63.07       65.65      2.40 o
   5  -6   3      690.52      674.37     14.69 o
   6  -6   3      187.75      172.62      6.43 o
   7  -6   3       14.33       16.58      2.85 o
   8  -6   3       34.86       47.54      4.15 o
   9  -6   3        5.11        7.03      3.19 o
 -11  -5   3       45.72       55.09      7.25 o
 -10  -5   3      111.90      132.49      8.84 o
  -9  -5   3        1.58        2.38      3.92 o
  -8  -5   3      107.64      100.93      5.16 o
  -7  -5   3       88.19       98.35      4.73 o
  -6  -5   3     1264.28     1251.08     21.18 o
  -5  -5   3      212.01      208.65      5.34 o
  -4  -5   3       20.80       17.75      1.53 o
  -3  -5   3        5.80        1.72      1.00 o
  -2  -5   3     1122.35     1098.96     16.96 o
  -1  -5   3     1036.88     1057.96     15.42 o
   0  -5   3      204.66      177.88     12.39 o
   1  -5   3      651.62      691.54     28.51 o
   2  -5   3      302.17      290.62      6.81 o
   3  -5   3      721.09      711.13     14.64 o
   4  -5   3      855.83      856.10     14.66 o
   5  -5   3      921.68      969.33     16.55 o
   6  -5   3      176.52      186.78      5.45 o
   7  -5   3      827.00      818.29     17.33 o
   8  -5   3     1183.98     1201.41     31.67 o
   9  -5   3      164.28      164.38      9.91 o
  10  -5   3        3.90       -0.35      3.44 o
 -11  -4   3       11.41        5.09      5.20 o
 -10  -4   3      116.46      116.41      7.24 o
  -9  -4   3       44.52       40.75      4.69 o
  -8  -4   3       40.58       43.29      4.03 o
  -7  -4   3      124.28      101.41      4.65 o
  -6  -4   3       26.24       30.57      2.97 o
  -5  -4   3       22.57       22.56      1.89 o
  -4  -4   3      330.44      367.55      7.99 o
  -3  -4   3      161.61      182.18      3.84 o
  -2  -4   3     1233.28     1296.03     20.31 o
  -1  -4   3     1211.35     1231.67     15.36 o
   0  -4   3      988.42     1093.04     31.67 o
   1  -4   3     1132.46     1255.50     45.24 o
   2  -4   3       80.95       51.69      5.02 o
   3  -4   3     1456.75     1313.56     29.71 o
   4  -4   3     7234.11     7359.29     93.91 o
   5  -4   3      748.17      744.20     11.08 o
   6  -4   3       24.15       26.46      2.38 o
   7  -4   3       36.32       39.01      3.12 o
   8  -4   3      152.35      153.12      6.82 o
   9  -4   3        2.66        5.42      3.23 o
  10  -4   3       30.43       32.99      4.76 o
 -11  -3   3       75.20       64.31     10.72 o
 -10  -3   3      247.03      232.16     17.70 o
  -9  -3   3        0.60        1.27      3.36 o
  -8  -3   3      105.78      105.34      5.92 o
  -7  -3   3       45.19       44.83      4.66 o
  -6  -3   3      479.06      464.99      8.86 o
  -5  -3   3      518.25      499.20      8.27 o
  -4  -3   3      220.58      223.23      4.02 o
  -3  -3   3        3.63        4.01      0.79 o
  -2  -3   3     1236.57     1270.38     15.09 o
  -1  -3   3      197.91      195.08      3.24 o
   0  -3   3      535.35      536.33     14.05 o
   1  -3   3      974.25      962.54     35.28 o
   2  -3   3        0.70        0.59      3.04 o
   3  -3   3       67.55       65.47      1.92 o
   4  -3   3     1343.03     1376.77     29.50 o
   5  -3   3      180.07      184.74      4.38 o
   6  -3   3      144.05      139.88      4.25 o
   7  -3   3      195.58      193.98      8.22 o
   8  -3   3      373.23      361.72     10.97 o
   9  -3   3      706.53      724.22     18.56 o
  10  -3   3      252.78      271.63     10.77 o
  11  -3   3       46.94       50.13      5.90 o
 -11  -2   3      100.04      107.67      8.29 o
 -10  -2   3      314.43      303.24     12.24 o
  -9  -2   3      236.23      247.50     10.49 o
  -8  -2   3      168.79      169.46      6.80 o
  -7  -2   3      104.07      100.56      4.48 o
  -6  -2   3        7.26        5.03      1.37 o
  -5  -2   3      109.11      111.89      3.62 o
  -4  -2   3        8.89        2.06      1.04 o
  -3  -2   3      545.25      574.29      7.37 o
  -2  -2   3       18.64       23.56      0.99 o
  -1  -2   3      108.01      105.77      1.66 o
   0  -2   3       30.37       38.52      1.62 o
   1  -2   3       91.79      110.87      5.59 o
   2  -2   3       86.10       88.66      3.58 o
   3  -2   3      801.37      844.19     10.62 o
   4  -2   3     3368.45     3417.67     44.36 o
   5  -2   3     1140.23     1103.87     15.42 o
   6  -2   3     1548.35     1552.24     21.59 o
   7  -2   3      698.08      699.13     12.41 o
   8  -2   3      446.04      455.38     12.77 o
   9  -2   3     1044.37     1072.39     24.93 o
  10  -2   3      646.18      702.44     18.95 o
  11  -2   3        2.04       -1.76      3.80 o
 -11  -1   3       69.29       77.11      9.16 o
 -10  -1   3        0.96        1.32      4.72 o
  -9  -1   3       76.37       77.41      6.34 o
  -8  -1   3        9.09       13.15      3.66 o
  -7  -1   3      185.35      185.06      5.91 o
  -6  -1   3      719.21      697.66     13.00 o
  -5  -1   3     1265.03     1183.08     19.07 o
  -4  -1   3       38.26       34.42      2.59 o
  -3  -1   3       10.86       11.17      1.02 o
  -2  -1   3      857.02      915.91      9.51 o
  -1  -1   3       50.57       46.21      1.01 o
   0  -1   3       31.29       33.04      0.90 o
   1  -1   3      862.59      821.29     17.76 o
   2  -1   3      753.51      810.62     13.34 o
   3  -1   3       21.99       21.41      0.94 o
   4  -1   3       22.05       13.88      0.99 o
   5  -1   3     2484.77     2508.58     33.17 o
   6  -1   3      573.32      577.58     10.47 o
   7  -1   3       60.40       52.74      2.99 o
   8  -1   3        0.78       -1.38      2.36 o
   9  -1   3        8.97        4.41      3.44 o
  10  -1   3        3.66        5.80      3.61 o
  11  -1   3        4.30        7.42      4.60 o
  12  -1   3      211.53      231.86     13.57 o
 -11   0   3       30.27       24.89      6.88 o
 -10   0   3      208.02      209.43     10.21 o
  -9   0   3      844.90      905.52     23.11 o
  -8   0   3     1046.96     1040.15     25.17 o
  -7   0   3      770.78      733.87     14.04 o
  -6   0   3      497.62      465.74      9.68 o
  -5   0   3     1505.08     1566.29     24.55 o
  -4   0   3     1039.58      966.08     14.35 o
  -3   0   3     1089.98     1098.19     14.64 o
  -2   0   3     1296.33     1372.00     14.44 o
  -1   0   3       21.44       23.85      0.73 o
   0   0   3     5840.50     5939.64     53.76 o
   1   0   3     1727.86     1780.99     18.04 o
   2   0   3      149.83      169.55      2.18 o
   3   0   3     2103.32     2273.36     24.24 o
   4   0   3        1.02        2.93      1.18 o
   5   0   3      592.01      625.55      9.65 o
   6   0   3       87.41       99.79      2.98 o
   7   0   3       87.45       94.42      3.31 o
   8   0   3      194.38      195.43      5.84 o
   9   0   3     1145.64     1134.60     26.03 o
  10   0   3      801.65      785.04     20.54 o
  11   0   3      273.74      284.33     13.24 o
  12   0   3      114.31      108.80     13.80 o
 -11   1   3      225.58      233.15     15.21 o
 -10   1   3      207.53      216.65     26.84 o
  -9   1   3      273.69      277.10     10.91 o
  -8   1   3      573.20      585.97     14.15 o
  -7   1   3      686.37      650.64     14.49 o
  -6   1   3       45.83       45.46      2.99 o
  -5   1   3      411.39      402.47      7.63 o
  -4   1   3        2.29        8.67      1.23 o
  -3   1   3      659.40      655.27      8.96 o
  -2   1   3       50.16       56.18      1.81 o
  -1   1   3     1453.57     1500.37     14.13 o
   0   1   3    20486.45    20526.07    171.49 o
   1   1   3     1956.44     2037.90     18.72 o
   2   1   3      172.93      175.33      2.17 o
   3   1   3     2263.53     2471.43     25.04 o
   4   1   3     2210.80     2551.98     29.08 o
   5   1   3      253.28      234.14      4.03 o
   6   1   3     2954.06     2865.65     33.02 o
   7   1   3      588.63      566.48      9.01 o
   8   1   3      370.21      360.25      8.27 o
   9   1   3      219.00      218.44      6.55 o
  10   1   3      133.35      132.28      9.00 o
  11   1   3      265.48      311.33     16.51 o
  12   1   3       19.50       13.30      5.75 o
 -11   2   3      188.00      208.69     13.73 o
 -10   2   3        9.16       14.30      5.82 o
  -9   2   3      541.68      542.37     29.08 o
  -8   2   3      706.61      672.54     23.60 o
  -7   2   3      311.83      308.79     15.43 o
  -6   2   3      666.93      653.28     12.08 o
  -5   2   3     2035.46     2061.89     31.48 o
  -4   2   3     2511.72     2323.03     37.52 o
  -3   2   3     4004.77     4143.31     46.49 o
  -2   2   3     1236.21     1319.52     13.41 o
  -1   2   3       67.13       71.01      1.31 o
   0   2   3       63.05       56.31      1.07 o
   1   2   3      766.10      798.49      8.14 o
   2   2   3      131.69      156.40      2.21 o
   3   2   3     1245.21     1304.79     14.18 o
   4   2   3        3.63        4.31      0.82 o
   5   2   3     2696.71     2944.13     33.60 o
   6   2   3       76.63       78.16      3.46 o
   7   2   3      918.53      901.52     19.76 o
   8   2   3       18.29       15.81      2.23 o
   9   2   3       50.53       44.24      3.83 o
  10   2   3      218.87      223.39     12.71 o
  11   2   3      220.55      240.44     13.27 o
  12   2   3       49.10       58.95      8.14 o
 -11   3   3        7.58       -2.36      7.98 o
 -10   3   3      121.61      124.86     10.59 o
  -9   3   3      268.89      252.27     10.62 o
  -8   3   3      468.63      463.91     12.17 o
  -7   3   3     1972.19     1900.87     50.76 o
  -6   3   3     1044.53     1015.55     15.99 o
  -5   3   3      154.87      136.58      4.02 o
  -4   3   3      915.21      946.76     14.24 o
  -3   3   3       53.86       39.55      1.80 o
  -2   3   3      812.38      799.06     10.14 o
  -1   3   3      765.02      786.53      8.35 o
   0   3   3     1229.68     1276.19     12.20 o
   1   3   3      329.96      314.43      3.59 o
   2   3   3      550.79      577.03      6.01 o
   3   3   3      389.65      413.67      6.33 o
   4   3   3     2284.74     2397.21     24.64 o
   5   3   3      155.68      218.95      5.20 o
   6   3   3      814.26      761.18     13.29 o
   7   3   3      253.80      250.97      5.79 o
   8   3   3       16.08       18.10      3.14 o
   9   3   3        5.99        5.61      2.60 o
  10   3   3      140.70      134.26      6.58 o
  11   3   3      159.61      162.06     10.91 o
  12   3   3      187.74      193.49     32.85 o
 -10   4   3      279.21      274.74     14.75 o
  -9   4   3      266.72      258.13     10.80 o
  -8   4   3       16.86       12.55      3.91 o
  -7   4   3        8.85        5.67      2.66 o
  -6   4   3      165.68      151.61      7.85 o
  -5   4   3        1.66        5.90      1.56 o
  -4   4   3      561.75      521.74      8.31 o
  -3   4   3     2267.49     2204.32     25.82 o
  -2   4   3     9314.43     9559.74    105.42 o
  -1   4   3     2293.63     2502.22     24.32 o
   0   4   3      965.83     1045.00      9.45 o
   1   4   3     1262.53     1332.50     13.37 o
   2   4   3      872.04      898.17      8.98 o
   3   4   3      266.33      265.95      3.59 o
   4   4   3     1665.95     1774.98     20.84 o
   5   4   3       39.47       48.84      2.10 o
   6   4   3      522.06      567.55     14.82 o
   7   4   3     1014.20      987.26     17.90 o
   8   4   3       15.76       10.00      2.07 o
   9   4   3        0.21        4.17      2.55 o
  10   4   3       22.40       27.25      4.50 o
  11   4   3        3.41        2.50      4.81 o
  12   4   3       28.04       31.32      7.28 o
 -10   5   3       22.31        9.79     10.26 o
  -9   5   3       32.34       46.56      5.10 o
  -8   5   3      198.55      188.07      7.78 o
  -7   5   3      891.66      853.63     18.45 o
  -6   5   3      357.25      375.02      8.81 o
  -5   5   3     1000.77     1007.62     15.80 o
  -4   5   3     2066.67     2136.45     27.38 o
  -3   5   3      715.90      645.58      8.88 o
  -2   5   3     3148.54     2969.29     31.94 o
  -1   5   3     3490.04     3653.03     36.88 o
   0   5   3      461.04      447.22      5.46 o
   1   5   3     2966.40     3174.18     30.54 o
   2   5   3      954.02      999.98     10.95 o
   3   5   3       36.22       35.25      1.65 o
   4   5   3       52.90       58.28      1.98 o
   5   5   3        1.12       -0.95      1.12 o
   6   5   3      300.33      300.46      6.96 o
   7   5   3      310.89      320.53      7.62 o
   8   5   3       18.90       15.32      2.44 o
   9   5   3        0.89        3.99      2.58 o
  10   5   3       62.63       57.33      8.03 o
  11   5   3       50.28       59.12      6.32 o
  12   5   3      134.06      123.37     39.08 o
  -9   6   3       56.91       63.25      6.51 o
  -8   6   3      219.99      221.54      8.56 o
  -7   6   3      100.89       99.30      5.59 o
  -6   6   3      559.98      557.59     13.21 o
  -5   6   3      674.80      642.19     11.61 o
  -4   6   3      323.75      310.77      5.97 o
  -3   6   3      502.98      602.53      9.16 o
  -2   6   3      219.31      214.87      4.00 o
  -1   6   3     1075.78     1174.36     12.80 o
   0   6   3      832.81      995.44     10.96 o
   1   6   3        4.28        1.89      0.80 o
   2   6   3     5431.22     5573.15     63.52 o
   3   6   3     6293.65     6354.82     70.73 o
   4   6   3      955.26      906.65     11.69 o
   5   6   3      545.13      499.14      9.57 o
   6   6   3      574.77      586.41     10.18 o
   7   6   3      211.74      197.88      5.96 o
   8   6   3      488.39      476.89     10.48 o
   9   6   3      467.84      437.07     13.62 o
  10   6   3       10.31        7.59      4.00 o
  11   6   3        0.22       -3.48      3.48 o
  12   6   3       20.27       18.91      6.72 o
  -9   7   3      131.46      137.96      8.60 o
  -8   7   3       86.60       82.59      6.57 o
  -7   7   3      116.26      108.95      5.80 o
  -6   7   3      201.97      192.69      8.88 o
  -5   7   3       54.76       60.43      4.06 o
  -4   7   3       11.92        6.13      1.66 o
  -3   7   3       39.94       33.82      2.25 o
  -2   7   3     1368.38     1342.62     17.77 o
  -1   7   3     5150.52     5263.37     59.51 o
   0   7   3     2685.96     2646.80     30.63 o
   1   7   3      768.78      731.64      9.06 o
   2   7   3     6013.08     6055.40     60.55 o
   3   7   3     1445.59     1518.37     17.34 o
   4   7   3      179.78      150.35      3.74 o
   5   7   3     1404.05     1402.92     18.71 o
   6   7   3       13.77        7.01      1.79 o
   7   7   3     1610.07     1599.96     29.08 o
   8   7   3        6.76        6.21      2.78 o
   9   7   3        6.30        9.27      3.72 o
  10   7   3        1.23        3.27      3.67 o
  11   7   3        2.92       -3.47      3.88 o
  12   7   3       68.56       90.76      6.93 o
  -8   8   3        1.43       -0.98      3.54 o
  -7   8   3        8.18        9.60      3.58 o
  -6   8   3      141.03      130.62      6.00 o
  -5   8   3      392.84      385.32     11.40 o
  -4   8   3      588.58      586.50     14.69 o
  -3   8   3      669.82      686.61     10.82 o
  -2   8   3      480.85      518.47      7.60 o
  -1   8   3      621.87      593.15     10.24 o
   0   8   3      152.87      152.56      3.15 o
   1   8   3      102.11       91.05      2.59 o
   2   8   3      531.37      548.42      7.43 o
   3   8   3     1348.14     1295.50     20.71 o
   4   8   3     1799.26     1835.01     21.35 o
   5   8   3        3.96        8.00      1.63 o
   6   8   3       24.26       23.47      2.16 o
   7   8   3      280.52      268.37      8.29 o
   8   8   3      721.70      731.07     16.21 o
   9   8   3      178.08      176.64      8.71 o
  10   8   3       24.22       34.17      5.19 o
  11   8   3        3.13       -0.32      3.44 o
  12   8   3        1.25       -4.39      4.39 o
  -8   9   3       28.39       22.73      4.86 o
  -7   9   3       35.22       41.12      5.14 o
  -6   9   3        6.60        6.77      3.43 o
  -5   9   3        0.52       -0.78      2.26 o
  -4   9   3       79.57       75.84      3.83 o
  -3   9   3       82.95       86.68      3.43 o
  -2   9   3       88.61       94.63      2.78 o
  -1   9   3      169.54      184.59      5.82 o
   0   9   3     2916.73     2930.58     43.45 o
   1   9   3      427.68      407.73      7.07 o
   2   9   3      304.75      294.31      6.74 o
   3   9   3     1491.36     1538.10     24.18 o
   4   9   3     1554.11     1586.27     22.40 o
   5   9   3      625.71      613.86     12.85 o
   6   9   3      797.43      771.91     14.37 o
   7   9   3      516.36      504.71     11.00 o
   8   9   3       79.18       77.59      5.10 o
   9   9   3        1.01       -2.66      2.94 o
  10   9   3       96.17      104.47      9.16 o
  11   9   3        2.14        0.37      4.45 o
  12   9   3        0.16       -4.52      4.52 o
  -7  10   3        9.18        8.73      3.41 o
  -6  10   3        2.20        5.91      2.90 o
  -5  10   3       60.43       61.07      4.29 o
  -4  10   3       64.58       68.19      4.18 o
  -3  10   3      364.59      365.79      9.49 o
  -2  10   3      652.31      653.73     13.23 o
  -1  10   3       16.25       16.12      1.98 o
   0  10   3       65.84       73.93      3.03 o
   1  10   3     1558.04     1572.59     20.22 o
   2  10   3      358.16      371.15      6.19 o
   3  10   3       30.80       30.91      2.32 o
   4  10   3        1.71        0.52      1.64 o
   5  10   3       52.04       58.35      3.04 o
   6  10   3       26.38       24.31      2.78 o
   7  10   3       22.40       21.19      2.90 o
   8  10   3      333.94      333.58      9.09 o
   9  10   3       53.64       54.56      5.21 o
  10  10   3      156.14      149.97     15.27 o
  11  10   3       64.43       75.31      7.74 o
  -6  11   3        4.65        4.70      3.08 o
  -5  11   3        1.77        0.96      2.94 o
  -4  11   3       18.61       15.38      3.44 o
  -3  11   3        9.79       11.47      2.92 o
  -2  11   3       47.62       50.65      3.25 o
  -1  11   3        1.14        1.21      1.74 o
   0  11   3      112.33      108.04      3.81 o
   1  11   3        0.98       -1.00      1.65 o
   2  11   3        8.46       13.91      2.29 o
   3  11   3       72.76       72.01      4.60 o
   4  11   3      147.29      157.88      5.56 o
   5  11   3      788.48      806.74     17.27 o
   6  11   3      266.74      276.55      8.06 o
   7  11   3       41.93       46.47      4.07 o
   8  11   3       62.56       62.38      5.87 o
   9  11   3       64.35       64.89      5.24 o
  10  11   3       53.50       63.67      6.27 o
  11  11   3       55.40       57.55      6.47 o
  -5  12   3        3.00        3.44      3.44 o
  -4  12   3       65.28       69.50      5.68 o
  -3  12   3       17.42       17.08      3.51 o
  -2  12   3        9.99        6.92      2.41 o
  -1  12   3        1.04        2.65      2.18 o
   0  12   3        0.92        1.35      1.97 o
   1  12   3      633.51      634.17     13.71 o
   2  12   3      139.66      159.38      5.41 o
   3  12   3        2.30        0.50      2.32 o
   4  12   3      105.32       99.70      5.23 o
   5  12   3      248.99      263.01      8.61 o
   6  12   3      137.92      143.97      6.66 o
   7  12   3      116.12      120.72      5.77 o
   8  12   3       24.49       23.22      3.99 o
   9  12   3       10.00        2.94      4.06 o
  10  12   3       18.22       19.61      5.15 o
  -4  13   3       34.36       29.03      5.64 o
  -3  13   3       20.65       22.00      5.87 o
  -2  13   3       86.61       85.25      4.52 o
  -1  13   3       79.57       83.20      5.55 o
   0  13   3       11.65        9.12      3.33 o
   1  13   3        0.44        0.94      2.87 o
   2  13   3      145.34      130.37      6.63 o
   3  13   3       24.80       26.95      4.09 o
   4  13   3        0.97        3.15      3.25 o
   5  13   3        0.90       -2.16      3.19 o
   6  13   3       66.33       62.82      5.91 o
   7  13   3       26.18       24.46      4.34 o
   8  13   3       14.19       15.07      3.68 o
   9  13   3       18.81       15.59      4.63 o
  10  13   3       29.02       37.87      6.00 o
  -3  14   3       33.06       39.72      6.06 o
  -2  14   3        0.17       -3.56      3.56 o
  -1  14   3       22.79       22.31      4.11 o
   0  14   3        2.02        1.34      3.30 o
   1  14   3       56.90       56.22      5.07 o
   2  14   3       44.87       51.93      5.68 o
   3  14   3      140.04      141.02      8.12 o
   4  14   3        5.74        4.91      3.69 o
   5  14   3        7.87        3.07      3.81 o
   6  14   3       64.69       62.75      7.49 o
   7  14   3       93.27       90.68      7.48 o
   8  14   3       38.74       36.17      7.64 o
   9  14   3       81.44       83.01     10.48 o
  -2  15   3       43.53       49.41      6.37 o
  -1  15   3       69.08       78.14      7.12 o
   0  15   3       58.59       54.98      5.43 o
   1  15   3       15.51       17.88      4.16 o
   2  15   3        0.31       -2.71      3.36 o
   3  15   3       76.17       85.56      6.48 o
   4  15   3       67.88       66.33      6.20 o
   5  15   3        1.76        2.23      3.98 o
   6  15   3        0.54       -3.91      3.91 o
   7  15   3        0.17       -2.34      4.17 o
   8  15   3        1.62        3.95      4.69 o
   1  16   3        2.30        5.06      4.03 o
   2  16   3       24.67       15.24      4.97 o
   3  16   3        7.30        5.36      4.81 o
   4  16   3        0.05       -2.80      3.96 o
   5  16   3        1.38       -3.77      3.77 o
   6  16   3        0.12       -0.24      5.77 o
  -4 -13   4       65.60       66.17     12.73 o
  -3 -13   4        3.50        3.62      3.65 o
  -2 -13   4        0.43        0.59      2.62 o
  -1 -13   4       35.65       40.35      4.14 o
   0 -13   4       57.18       57.25      3.84 o
  -6 -12   4        0.19       -1.09      3.92 o
  -5 -12   4        9.27        4.80      3.95 o
  -4 -12   4       46.10       45.22      7.25 o
  -3 -12   4        6.55        6.48      4.26 o
  -2 -12   4       53.86       61.87      4.01 o
  -1 -12   4       49.55       57.89      3.60 o
   0 -12   4        1.84       -0.90      1.99 o
   1 -12   4        3.08        1.83      3.31 o
   2 -12   4        0.29        0.65      2.11 o
   3 -12   4       13.36       13.91      2.38 o
  -7 -11   4        0.33        4.83      4.39 o
  -6 -11   4       80.14       77.73      6.59 o
  -5 -11   4      108.30      123.74     12.11 o
  -4 -11   4       93.52       90.06      6.03 o
  -3 -11   4       75.74       67.85      8.49 o
  -2 -11   4       19.49       17.00      2.73 o
  -1 -11   4        5.73       10.50      2.18 o
   0 -11   4      115.98      118.39      4.35 o
   1 -11   4       99.80       98.56      3.76 o
   2 -11   4       29.10       23.81      2.16 o
   3 -11   4        0.80        2.50      1.50 o
   4 -11   4        1.89        3.21      2.00 o
  -8 -10   4      285.60      320.20     13.99 o
  -7 -10   4       68.12       69.19      7.26 o
  -6 -10   4       29.01       27.08      4.91 o
  -5 -10   4       53.55       45.45      5.30 o
  -4 -10   4       36.85       41.04      3.36 o
  -3 -10   4      102.23       99.66      4.81 o
  -2 -10   4       30.37       30.19      2.83 o
  -1 -10   4       37.64       38.16      2.71 o
   0 -10   4       47.24       38.94      2.37 o
   1 -10   4       28.39       28.34      2.62 o
   2 -10   4       38.82       40.49      2.18 o
   3 -10   4        3.27        2.82      1.58 o
   4 -10   4       15.74       14.11      2.22 o
   5 -10   4        3.15        3.26      2.27 o
   6 -10   4        9.36        7.73      3.76 o
  -9  -9   4       24.67       24.40      8.26 o
  -8  -9   4       71.80       80.94      9.02 o
  -7  -9   4       77.18       87.76      6.92 o
  -6  -9   4        0.06        0.77      3.43 o
  -5  -9   4        7.32        4.45      3.35 o
  -4  -9   4       42.23       43.96      3.73 o
  -3  -9   4      120.51      115.62      3.97 o
  -2  -9   4       47.95       47.77      3.08 o
  -1  -9   4        2.02       -0.20      1.57 o
   0  -9   4      241.89      223.80      5.31 o
   1  -9   4      404.92      396.88     12.61 o
   2  -9   4      149.64      147.42      6.51 o
   3  -9   4        6.57        5.63      1.59 o
   4  -9   4        6.38        1.90      1.71 o
   5  -9   4       54.58       62.62      3.64 o
   6  -9   4       84.41       80.30      6.35 o
   7  -9   4       22.94       16.08      4.11 o
 -10  -8   4        5.95       15.21      9.50 o
  -9  -8   4        0.47        6.56      4.63 o
  -8  -8   4       69.25       61.95      6.42 o
  -7  -8   4      333.64      348.36     10.88 o
  -6  -8   4       57.76       63.83      7.11 o
  -5  -8   4       74.45       69.09      4.52 o
  -4  -8   4      520.16      521.08     13.62 o
  -3  -8   4      971.13      948.52     18.09 o
  -2  -8   4      479.05      469.65     10.06 o
  -1  -8   4      171.76      168.08      5.20 o
   0  -8   4       19.32       21.23      2.32 o
   1  -8   4      202.29      227.73     16.65 o
   2  -8   4       75.52       66.32      4.56 o
   3  -8   4       17.40       16.59      6.27 o
   4  -8   4        0.19       -0.32      1.44 o
   5  -8   4        3.09        3.80      2.05 o
   6  -8   4        2.28        3.99      2.43 o
   7  -8   4       37.42       33.83      4.70 o
   8  -8   4       13.56        7.49      9.01 o
 -10  -7   4       66.76       74.78      8.90 o
  -9  -7   4       37.59       41.19      6.05 o
  -8  -7   4        2.76       -0.99      3.16 o
  -7  -7   4      285.61      314.02     10.13 o
  -6  -7   4      268.91      276.41     10.48 o
  -5  -7   4       43.84       42.75      4.86 o
  -4  -7   4       16.25       18.17      2.39 o
  -3  -7   4       50.85       53.40      2.67 o
  -2  -7   4      165.95      151.77      3.08 o
  -1  -7   4       59.57       51.36      1.91 o
   0  -7   4      352.88      334.99      7.77 o
   1  -7   4      556.60      599.54     28.44 o
   2  -7   4      178.40      169.41     13.99 o
   3  -7   4       73.28       75.26      3.46 o
   4  -7   4       22.46       20.09      1.87 o
   5  -7   4       67.79       69.74      3.84 o
   6  -7   4      127.76      129.96      5.54 o
   7  -7   4       63.33       78.26      6.02 o
   8  -7   4       10.80       11.61      6.92 o
 -10  -6   4       95.79      113.70      8.84 o
  -9  -6   4       11.13       -0.32      4.24 o
  -8  -6   4       63.33       61.98      5.34 o
  -7  -6   4       11.76       13.06      3.40 o
  -6  -6   4       86.93       85.22      5.06 o
  -5  -6   4        8.47        7.41      2.27 o
  -4  -6   4       85.32       87.05      2.79 o
  -3  -6   4      767.08      759.02     11.05 o
  -2  -6   4     1212.46     1182.21     17.16 o
  -1  -6   4     1125.83     1161.87     16.06 o
   0  -6   4       72.93       65.27      3.60 o
   1  -6   4      429.88      439.79     22.43 o
   2  -6   4      897.27      866.65     36.35 o
   3  -6   4     1544.66     1554.42     25.87 o
   4  -6   4      601.56      595.56     10.53 o
   5  -6   4      121.08      121.43      4.61 o
   6  -6   4       29.58       32.15      4.67 o
   7  -6   4       62.07       66.89      5.54 o
   8  -6   4       10.42        4.79      3.94 o
   9  -6   4       38.07       47.43      6.37 o
 -11  -5   4        1.45        1.59      8.46 o
 -10  -5   4       19.98       15.03      5.40 o
  -9  -5   4       22.59       15.12      4.78 o
  -8  -5   4      120.72      111.61      6.21 o
  -7  -5   4      165.09      162.98      6.42 o
  -6  -5   4     2003.76     2038.15     32.24 o
  -5  -5   4      472.92      476.52      9.05 o
  -4  -5   4       48.32       44.25      2.10 o
  -3  -5   4      889.33      876.18     11.35 o
  -2  -5   4     2442.54     2518.44     33.55 o
  -1  -5   4     1552.61     1530.70     20.59 o
   0  -5   4     1499.34     1474.95     40.64 o
   1  -5   4      109.15      103.86      9.58 o
   2  -5   4        2.53       -0.84      3.95 o
   3  -5   4        3.09        2.07      1.17 o
   4  -5   4        9.84        8.11      2.63 o
   5  -5   4      290.17      295.77      6.59 o
   6  -5   4      440.02      433.59     10.89 o
   7  -5   4      439.58      416.91      9.43 o
   8  -5   4      276.04      276.43      8.93 o
   9  -5   4       91.89       95.09      6.73 o
  10  -5   4       10.91        9.46      3.66 o
 -11  -4   4        6.05        3.22      4.86 o
 -10  -4   4       95.00       93.26      8.59 o
  -9  -4   4      133.02      137.87      8.42 o
  -8  -4   4        1.18        2.56      2.53 o
  -7  -4   4      135.70      115.35      5.23 o
  -6  -4   4      602.46      573.67     11.77 o
  -5  -4   4      630.54      583.76     10.38 o
  -4  -4   4       21.64       16.13      1.57 o
  -3  -4   4       80.55      100.08      2.63 o
  -2  -4   4      238.20      248.53      4.42 o
  -1  -4   4      316.22      306.02      4.02 o
   0  -4   4        2.03        1.86      1.23 o
   1  -4   4     2538.11     2688.39     90.79 o
   2  -4   4     1797.30     1771.56     62.58 o
   3  -4   4      819.56      757.42     13.42 o
   4  -4   4     3945.06     3969.00     61.84 o
   5  -4   4     2777.22     2860.81     39.00 o
   6  -4   4       33.02       39.61      2.20 o
   7  -4   4       65.36       67.20      3.56 o
   8  -4   4      638.45      649.97     15.98 o
   9  -4   4       94.91       92.91      5.77 o
  10  -4   4        0.66        0.51      3.17 o
 -11  -3   4       14.58        7.61      9.34 o
 -10  -3   4        0.08       -6.52      6.52 o
  -9  -3   4       88.24       82.22      5.86 o
  -8  -3   4        3.66        0.52      2.76 o
  -7  -3   4        7.35        4.50      2.33 o
  -6  -3   4       39.79       35.25      2.77 o
  -5  -3   4      148.77      145.65      4.08 o
  -4  -3   4      240.05      274.24      5.06 o
  -3  -3   4      619.18      698.59     10.55 o
  -2  -3   4       81.20       74.13      1.98 o
  -1  -3   4     2051.35     2038.22     24.94 o
   0  -3   4     5093.75     5137.23     91.61 o
   1  -3   4     4410.49     4559.40    147.74 o
   2  -3   4     3232.38     3243.88    110.67 o
   3  -3   4      165.26      128.16      3.98 o
   4  -3   4     1980.08     2011.28     27.10 o
   5  -3   4      625.84      640.77      9.66 o
   6  -3   4      346.74      341.43     14.09 o
   7  -3   4      630.48      626.37     12.93 o
   8  -3   4       10.89       11.18      3.39 o
   9  -3   4      126.82      145.81      9.43 o
  10  -3   4       27.78       26.40      4.51 o
  11  -3   4       10.04        9.46      3.95 o
 -11  -2   4       14.06       17.81      6.52 o
 -10  -2   4      109.75      103.11      7.68 o
  -9  -2   4      108.07       99.65      7.12 o
  -8  -2   4       88.06       98.89      7.01 o
  -7  -2   4       96.32       83.61      4.31 o
  -6  -2   4       16.93       16.23      2.03 o
  -5  -2   4      622.31      581.53      9.39 o
  -4  -2   4      820.65      800.76     10.13 o
  -3  -2   4       93.47       83.29      3.03 o
  -2  -2   4      171.26      166.88      3.79 o
  -1  -2   4      840.83      858.15      9.20 o
   0  -2   4     1209.54     1246.50     16.78 o
   1  -2   4      106.00       86.71      2.74 o
   2  -2   4     1959.52     2291.25     43.45 o
   3  -2   4      546.05      563.00      9.87 o
   4  -2   4      658.19      613.96      9.72 o
   5  -2   4      707.83      675.22     10.17 o
   6  -2   4     1292.71     1321.17     18.87 o
   7  -2   4      274.05      280.11      7.46 o
   8  -2   4      681.91      686.47     16.88 o
   9  -2   4     1232.41     1249.55     27.93 o
  10  -2   4      430.42      424.68     13.54 o
  11  -2   4       14.91       16.21      4.36 o
 -11  -1   4       15.67       17.01      9.16 o
 -10  -1   4        0.61        2.38      4.02 o
  -9  -1   4       52.37       53.32      5.87 o
  -8  -1   4        1.48       -2.91      2.91 o
  -7  -1   4       22.70       20.29      2.74 o
  -6  -1   4       10.11       10.81      2.11 o
  -5  -1   4       14.56       16.70      2.00 o
  -4  -1   4        0.36       -0.10      1.06 o
  -3  -1   4     2219.61     2373.89     24.63 o
  -2  -1   4      377.82      411.05      7.47 o
  -1  -1   4       98.72       98.99      1.78 o
   0  -1   4     1707.88     1737.04     19.85 o
   1  -1   4      666.68      642.39      8.52 o
   2  -1   4      318.48      323.90      4.53 o
   3  -1   4      145.34      135.53      2.59 o
   4  -1   4     2085.06     2038.05     26.98 o
   5  -1   4     3511.20     3620.38     43.66 o
   6  -1   4     2239.70     2320.55     29.03 o
   7  -1   4       49.66       59.49      2.50 o
   8  -1   4       20.71       25.97      3.49 o
   9  -1   4      391.72      413.88     12.62 o
  10  -1   4       40.25       37.24      4.87 o
  11  -1   4       11.38       10.06      4.12 o
 -11   0   4        0.86        1.98      5.67 o
 -10   0   4       46.99       46.68      6.68 o
  -9   0   4      330.20      327.22     15.40 o
  -8   0   4      174.81      169.41      8.67 o
  -7   0   4       55.66       52.48      3.60 o
  -6   0   4      311.36      308.88      7.56 o
  -5   0   4      536.16      532.22      9.49 o
  -4   0   4     1651.74     1610.61     24.92 o
  -3   0   4      731.56      707.05     10.20 o
  -2   0   4       80.78       80.80      1.92 o
  -1   0   4     4408.10     4533.16     43.10 o
   0   0   4      887.77      955.45      9.61 o
   1   0   4     1884.66     1873.36     18.10 o
   2   0   4     1209.15     1219.47     12.54 o
   3   0   4     1041.08     1089.63     12.00 o
   4   0   4      148.91      185.70      3.34 o
   5   0   4      387.49      429.51     10.19 o
   6   0   4      137.85      137.38      3.89 o
   7   0   4       90.14       98.84      4.00 o
   8   0   4      124.26      115.65      7.06 o
   9   0   4      413.41      417.48     15.32 o
  10   0   4      886.18      933.87     23.13 o
  11   0   4      401.23      361.42     13.15 o
  12   0   4       96.10      100.85      9.27 o
 -11   1   4       67.20       76.05     10.07 o
 -10   1   4       85.30       81.47      8.87 o
  -9   1   4      586.38      599.92     17.74 o
  -8   1   4      311.09      287.32     10.75 o
  -7   1   4      570.44      537.77     11.50 o
  -6   1   4      511.32      495.47     10.37 o
  -5   1   4       58.55       62.62      3.30 o
  -4   1   4      205.64      204.48      5.85 o
  -3   1   4     1044.58     1109.60     12.97 o
  -2   1   4      271.38      262.78      3.80 o
  -1   1   4      812.47      834.24      8.05 o
   0   1   4     1092.07     1131.22     10.40 o
   1   1   4      291.13      334.63      3.60 o
   2   1   4      738.55      819.46      8.76 o
   3   1   4       39.71       47.25      1.16 o
   4   1   4      258.19      231.23      3.71 o
   5   1   4     1212.06     1275.30     15.47 o
   6   1   4     3095.70     3114.10     38.49 o
   7   1   4     3951.10     3914.26     56.85 o
   8   1   4      110.28      105.31      4.78 o
   9   1   4        4.38        3.88      3.02 o
  10   1   4      915.73      879.12     22.22 o
  11   1   4      858.19      910.88     23.67 o
  12   1   4        6.77       11.90      5.43 o
 -11   2   4      224.17      261.45     15.37 o
 -10   2   4      132.27      131.85     10.78 o
  -9   2   4      111.16      105.36      7.32 o
  -8   2   4       10.46        8.78      3.25 o
  -7   2   4      160.43      190.04     14.62 o
  -6   2   4      135.77      135.42      5.77 o
  -5   2   4      469.75      460.01      8.58 o
  -4   2   4      533.25      467.56      8.31 o
  -3   2   4     1701.76     1754.07     21.00 o
  -2   2   4      119.87      123.37      2.09 o
  -1   2   4        2.61        2.45      0.59 o
   0   2   4     3614.50     3698.50     33.86 o
   1   2   4      159.79      166.32      2.40 o
   2   2   4     1657.26     1609.89     15.21 o
   3   2   4        9.12       10.04      0.73 o
   4   2   4       51.21       42.16      1.55 o
   5   2   4      577.27      549.54      7.67 o
   6   2   4       32.03       18.97      1.62 o
   7   2   4     1719.96     1739.33     22.74 o
   8   2   4      626.32      652.05     12.48 o
   9   2   4       54.00       48.26      3.49 o
  10   2   4        8.16       12.01      4.07 o
  11   2   4        3.99        0.91      3.85 o
  12   2   4       13.80        5.60      6.20 o
 -10   3   4       10.71       22.51      6.34 o
  -9   3   4      209.68      207.98     12.36 o
  -8   3   4      954.94      975.73     20.71 o
  -7   3   4     1599.96     1579.66     29.48 o
  -6   3   4     2196.21     2181.89     33.96 o
  -5   3   4      755.89      753.91     14.09 o
  -4   3   4      901.21      966.60     14.90 o
  -3   3   4     1399.99     1314.18     17.39 o
  -2   3   4      553.11      538.51      7.09 o
  -1   3   4       52.09       52.82      1.63 o
   0   3   4     1297.34     1346.81     13.53 o
   1   3   4      517.58      544.28      6.03 o
   2   3   4      198.14      178.91      2.65 o
   3   3   4        3.99        6.81      0.73 o
   4   3   4     2236.53     2471.20     30.48 o
   5   3   4       21.34       21.18      1.50 o
   6   3   4      409.59      394.38      6.72 o
   7   3   4      279.18      286.14      5.76 o
   8   3   4       23.87       26.46      2.45 o
   9   3   4      231.54      225.37      8.60 o
  10   3   4      708.00      664.10     18.29 o
  11   3   4      406.30      416.92     17.59 o
  12   3   4      231.12      253.73     14.36 o
 -10   4   4      663.96      672.92     20.60 o
  -9   4   4      347.76      317.63     12.57 o
  -8   4   4      120.53      129.46      8.22 o
  -7   4   4      161.38      147.87      7.83 o
  -6   4   4      384.07      351.64      9.53 o
  -5   4   4       33.15       33.82      2.31 o
  -4   4   4       23.31       20.37      1.81 o
  -3   4   4      390.18      367.75      6.34 o
  -2   4   4      342.41      331.55      4.79 o
  -1   4   4      531.97      611.96      7.72 o
   0   4   4      358.38      405.88      4.67 o
   1   4   4      705.24      724.81      7.49 o
   2   4   4     1558.04     1516.20     14.58 o
   3   4   4     2488.80     2612.97     23.49 o
   4   4   4      709.76      838.01     12.05 o
   5   4   4      246.55      288.13      5.70 o
   6   4   4        3.42        3.75      1.20 o
   7   4   4      562.90      540.01      9.69 o
   8   4   4      325.37      329.32      7.33 o
   9   4   4      259.27      262.14      7.46 o
  10   4   4      101.98       90.18      4.88 o
  11   4   4       54.32       55.88      7.49 o
  12   4   4      193.47      203.43     12.85 o
 -10   5   4      185.75      183.30     10.48 o
  -9   5   4      155.85      176.11     11.99 o
  -8   5   4      120.33      118.93      6.54 o
  -7   5   4      438.39      432.64     11.91 o
  -6   5   4      563.12      573.29     12.13 o
  -5   5   4      706.50      723.57     11.34 o
  -4   5   4     1311.38     1342.67     18.29 o
  -3   5   4      626.39      575.27      8.32 o
  -2   5   4     2455.65     2290.76     23.82 o
  -1   5   4     1532.06     1541.62     17.41 o
   0   5   4     1259.72     1253.51     13.49 o
   1   5   4      187.72      189.61      3.25 o
   2   5   4      321.23      330.97      4.49 o
   3   5   4      955.66      989.75     11.09 o
   4   5   4      865.84      862.78     12.18 o
   5   5   4       43.94       58.03      2.15 o
   6   5   4       38.66       44.86      2.33 o
   7   5   4       31.29       35.13      2.51 o
   8   5   4       34.22       27.07      2.59 o
   9   5   4      291.19      267.53      9.04 o
  10   5   4        3.49        1.52      2.90 o
  11   5   4      172.95      173.75     12.27 o
  12   5   4       59.65       49.98      8.10 o
  -9   6   4       69.50       68.52      7.81 o
  -8   6   4      296.77      294.87     12.80 o
  -7   6   4      507.69      493.86     14.98 o
  -6   6   4     1073.36     1058.88     21.57 o
  -5   6   4     1146.51     1104.61     19.04 o
  -4   6   4      377.19      375.10      7.71 o
  -3   6   4      630.27      668.48      8.92 o
  -2   6   4      203.96      213.77      4.11 o
  -1   6   4       94.28       90.18      2.13 o
   0   6   4      781.43      802.13      9.21 o
   1   6   4      178.16      181.74      3.48 o
   2   6   4     1625.03     1627.95     18.29 o
   3   6   4      252.39      251.70      4.46 o
   4   6   4      272.53      252.46      6.37 o
   5   6   4      271.26      277.76      5.37 o
   6   6   4       19.48       17.50      1.98 o
   7   6   4      308.10      291.33      6.64 o
   8   6   4      604.70      572.47     10.73 o
   9   6   4      219.61      223.31      7.33 o
  10   6   4       16.42        3.31      3.83 o
  11   6   4        6.18       -0.68      3.24 o
  12   6   4      130.76      141.33     11.27 o
  -9   7   4      214.86      202.38     17.11 o
  -8   7   4      356.47      367.46     11.56 o
  -7   7   4        2.51       -1.78      2.79 o
  -6   7   4        1.38       -1.55      2.65 o
  -5   7   4      276.68      250.58      8.02 o
  -4   7   4        0.31       -1.58      1.58 o
  -3   7   4       87.39       81.42      2.76 o
  -2   7   4      943.75      912.35     12.91 o
  -1   7   4     2972.55     3013.77     32.82 o
   0   7   4     1472.76     1446.76     15.67 o
   1   7   4        9.32       15.68      1.29 o
   2   7   4       50.30       50.48      2.23 o
   3   7   4     1014.51      988.75     12.64 o
   4   7   4      671.20      644.95     10.44 o
   5   7   4      126.78      132.12      4.42 o
   6   7   4       25.86       31.44      2.21 o
   7   7   4       35.11       34.63      2.72 o
   8   7   4      100.84       94.53      4.15 o
   9   7   4       13.45       16.04      4.05 o
  10   7   4       88.25       85.00      7.06 o
  11   7   4        0.19       -3.21      4.34 o
  12   7   4       61.33       53.39     14.86 o
  -8   8   4       92.98      112.66      8.27 o
  -7   8   4       15.45       11.56      4.00 o
  -6   8   4      466.38      466.69     12.36 o
  -5   8   4      477.23      462.16     10.47 o
  -4   8   4      522.45      506.06     10.63 o
  -3   8   4      762.49      782.32     15.13 o
  -2   8   4      598.03      588.68      9.24 o
  -1   8   4     1977.63     1917.86     21.70 o
   0   8   4     1074.55     1078.56     12.95 o
   1   8   4     1212.30     1230.85     14.51 o
   2   8   4     4427.14     4459.73     55.17 o
   3   8   4      162.79      157.21      3.46 o
   4   8   4      323.53      286.17      5.98 o
   5   8   4      342.09      335.81      6.91 o
   6   8   4       70.48       66.90      2.97 o
   7   8   4        0.53       -1.21      1.74 o
   8   8   4       94.86       89.64      4.56 o
   9   8   4      258.57      263.42      8.95 o
  10   8   4        5.75        0.74      3.53 o
  11   8   4       22.68       26.84      4.62 o
  12   8   4       22.93       18.09      4.76 o
  -8   9   4      112.39      107.49      8.72 o
  -7   9   4      186.63      184.64      7.91 o
  -6   9   4       39.00       36.57      4.13 o
  -5   9   4       48.56       52.22      3.81 o
  -4   9   4      553.34      546.91     11.44 o
  -3   9   4      756.16      747.75     13.87 o
  -2   9   4      238.12      254.90      5.37 o
  -1   9   4       81.52       90.22      3.18 o
   0   9   4      959.42     1018.20     14.73 o
   1   9   4        2.58        1.72      1.21 o
   2   9   4       21.79       19.31      1.64 o
   3   9   4      863.50      869.78     11.82 o
   4   9   4     1501.76     1475.37     19.76 o
   5   9   4     1527.69     1458.87     33.39 o
   6   9   4     1101.93     1076.82     16.88 o
   7   9   4      239.88      252.39      7.26 o
   8   9   4       47.21       53.95      4.63 o
   9   9   4       64.84       69.13      5.19 o
  10   9   4      221.36      234.23      9.14 o
  11   9   4        5.79       -1.42      5.65 o
  12   9   4        0.15       -0.12      4.76 o
  -7  10   4      155.73      172.32      7.78 o
  -6  10   4        9.29        7.84      3.19 o
  -5  10   4       88.41       88.35      5.22 o
  -4  10   4       69.98       69.31      4.48 o
  -3  10   4      105.88      115.28      6.83 o
  -2  10   4        3.28        2.49      2.11 o
  -1  10   4      289.11      280.58      6.26 o
   0  10   4     1130.66     1197.14     14.52 o
   1  10   4      770.64      764.46     10.04 o
   2  10   4     1481.62     1417.75     23.40 o
   3  10   4      953.72      945.76     16.11 o
   4  10   4       42.22       53.75      3.07 o
   5  10   4      213.42      227.68      6.04 o
   6  10   4      295.21      296.65      8.00 o
   7  10   4        0.39       -2.15      2.15 o
   8  10   4      133.38      117.01      5.46 o
   9  10   4       34.52       34.62      4.41 o
  10  10   4       52.87       61.75      6.58 o
  11  10   4        0.04       -1.18      6.93 o
  12  10   4        6.15        4.68      5.06 o
  -6  11   4        1.69       -1.03      3.40 o
  -5  11   4       40.92       37.89      5.06 o
  -4  11   4      134.17      125.19      6.62 o
  -3  11   4      144.42      147.22      6.88 o
  -2  11   4      327.20      317.52      8.70 o
  -1  11   4      675.91      690.84     11.81 o
   0  11   4      290.97      282.92      9.24 o
   1  11   4        0.34        0.18      1.69 o
   2  11   4       91.94      103.48      3.82 o
   3  11   4      607.47      603.39     11.91 o
   4  11   4      360.68      396.96      8.22 o
   5  11   4      892.58      917.98     16.71 o
   6  11   4       48.28       49.70      3.80 o
   7  11   4        2.64       -1.16      2.92 o
   8  11   4      179.96      173.37      6.98 o
   9  11   4       46.25       52.47      6.09 o
  10  11   4      108.60      131.09      8.87 o
  11  11   4       33.13       34.85      6.16 o
  -6  12   4       26.27       36.35      9.66 o
  -5  12   4       14.80       10.91      3.80 o
  -4  12   4        3.71        2.70      5.31 o
  -3  12   4        1.06       -2.88      2.88 o
  -2  12   4       19.73       26.83      3.70 o
  -1  12   4        3.91        3.89      2.42 o
   0  12   4        6.49        7.40      2.33 o
   1  12   4      516.53      523.98     10.83 o
   2  12   4      414.02      396.65     10.14 o
   3  12   4       82.96       84.94      4.87 o
   4  12   4      332.44      342.70      9.75 o
   5  12   4      465.86      474.61     12.22 o
   6  12   4      198.28      222.57      8.44 o
   7  12   4      189.80      180.84      8.32 o
   8  12   4       46.82       39.77      4.85 o
   9  12   4       26.07       14.21      5.22 o
  10  12   4        1.04       -3.91      3.91 o
  11  12   4       25.59       23.53      5.38 o
  -5  13   4        0.27        5.40      7.15 o
  -4  13   4        2.19       -2.90      2.90 o
  -3  13   4       29.50       36.03      6.35 o
  -2  13   4      247.03      257.09      9.10 o
  -1  13   4       76.18       80.96      4.56 o
   0  13   4        0.76        0.38      2.39 o
   1  13   4      115.20      115.22      6.23 o
   2  13   4      152.92      162.68      7.44 o
   3  13   4      172.19      172.24      6.85 o
   4  13   4       90.95       95.33      5.45 o
   5  13   4        6.88        3.15      3.60 o
   6  13   4       17.50       20.70      3.93 o
   7  13   4       15.01       18.55      3.96 o
   8  13   4       32.69       23.82      6.22 o
   9  13   4        3.02        3.60      6.26 o
  10  13   4       19.16       15.04      6.65 o
  -3  14   4        0.38        1.32      3.10 o
  -2  14   4       42.38       44.65      4.50 o
  -1  14   4       76.76       92.62      5.32 o
   0  14   4        8.62        2.95      3.34 o
   1  14   4       27.09       19.36      3.99 o
   2  14   4       33.12       38.94      6.19 o
   3  14   4       23.38       31.24      6.95 o
   4  14   4       60.70       59.11      7.39 o
   5  14   4        9.39        7.47      4.08 o
   6  14   4      168.36      171.64     17.65 o
   7  14   4      139.18      149.59      9.00 o
   8  14   4       49.40       63.48     11.29 o
   9  14   4       65.90       68.22      9.91 o
  -2  15   4       42.47       47.62      6.57 o
  -1  15   4       20.53       20.90      5.21 o
   0  15   4        3.04        0.18      3.45 o
   1  15   4        1.05       -0.38      3.58 o
   2  15   4       41.12       39.61      5.11 o
   3  15   4      101.60      112.43     12.11 o
   4  15   4       35.14       32.19      5.07 o
   5  15   4       13.35       12.10      4.49 o
   6  15   4        9.25        8.26      4.32 o
   7  15   4       13.08       12.68      4.92 o
   8  15   4       35.37       16.32      5.29 o
   0  16   4       36.61       37.91      6.24 o
   1  16   4        0.25       -3.39      3.55 o
   2  16   4        8.04        6.21      3.98 o
   3  16   4        0.21        3.82      4.08 o
   4  16   4        1.35        5.50      4.25 o
   5  16   4       62.15       79.65      7.15 o
   6  16   4        3.60        6.17      4.70 o
  -5 -12   5        7.14        8.21      4.27 o
  -4 -12   5       22.61       21.64      4.53 o
  -3 -12   5       67.78       70.43      7.65 o
  -2 -12   5        1.70        0.89      2.98 o
  -1 -12   5        4.42        3.36      2.07 o
   0 -12   5       55.01       54.52      3.27 o
   1 -12   5       58.96       57.57      3.07 o
   2 -12   5        4.17       12.93     10.87 o
  -6 -11   5        4.10        3.71      3.62 o
  -5 -11   5       22.02       24.53      5.57 o
  -4 -11   5        0.26       -1.61      3.34 o
  -3 -11   5       47.12       40.34      4.50 o
  -2 -11   5        1.08        0.32      2.28 o
  -1 -11   5       19.11       19.79      2.43 o
   0 -11   5       44.93       50.71      2.85 o
   1 -11   5       73.23       66.24      3.96 o
   2 -11   5       37.93       32.91      3.46 o
   3 -11   5        1.22        1.32      1.43 o
   4 -11   5       39.69       33.62      3.73 o
  -7 -10   5        2.45        0.77      4.24 o
  -6 -10   5        1.12       -0.25      3.65 o
  -5 -10   5       21.58       23.57      3.44 o
  -4 -10   5      119.99      113.86      7.59 o
  -3 -10   5      305.55      326.18      9.58 o
  -2 -10   5      112.36      108.33      4.73 o
  -1 -10   5        1.86        2.46      1.82 o
   0 -10   5        8.76       10.64      2.46 o
   1 -10   5       73.47       66.89      4.60 o
   2 -10   5       98.90       98.77      5.43 o
   3 -10   5       19.45       21.77      2.30 o
   4 -10   5        0.13        0.82      1.65 o
   5 -10   5        2.70        4.39      2.15 o
  -8  -9   5      112.14      103.75     13.45 o
  -7  -9   5      205.30      198.24     10.00 o
  -6  -9   5       35.69       43.07      5.48 o
  -5  -9   5        0.24       -2.75      2.75 o
  -4  -9   5        5.26        5.00      2.73 o
  -3  -9   5       15.86       13.67      2.74 o
  -2  -9   5        1.28        3.12      2.05 o
  -1  -9   5        0.44        0.43      1.60 o
   0  -9   5       35.82       34.87      2.07 o
   1  -9   5       68.05       57.08      4.10 o
   2  -9   5       34.94       20.30      8.29 o
   3  -9   5        7.85        7.38      4.68 o
   4  -9   5        2.10        3.38      1.54 o
   5  -9   5      156.48      155.53      6.18 o
   6  -9   5       78.20       76.17      4.29 o
  -9  -8   5        2.44       -5.11      8.21 o
  -8  -8   5        9.04        4.71      4.47 o
  -7  -8   5        7.66       12.68      4.42 o
  -6  -8   5       22.20       24.47      4.57 o
  -5  -8   5       81.26       83.26      5.87 o
  -4  -8   5      196.54      197.15      5.89 o
  -3  -8   5      456.72      437.50      8.82 o
  -2  -8   5      257.74      260.75      6.94 o
  -1  -8   5      168.57      152.69      4.56 o
   0  -8   5       21.61       26.26      3.40 o
   1  -8   5       11.24        9.96      6.77 o
   2  -8   5      149.78      136.48     14.22 o
   3  -8   5       93.02      109.34     13.53 o
   4  -8   5       22.19       18.22      2.27 o
   5  -8   5        2.25       -0.89      1.72 o
   6  -8   5       53.57       52.05      3.62 o
   7  -8   5       96.67       92.87     11.10 o
  -9  -7   5       18.16       24.01      7.04 o
  -8  -7   5       44.50       52.14      6.41 o
  -7  -7   5      313.38      315.38     10.30 o
  -6  -7   5      536.16      544.76     13.59 o
  -5  -7   5      322.40      314.18      9.23 o
  -4  -7   5      102.29      100.40      4.44 o
  -3  -7   5      156.80      153.11      4.29 o
  -2  -7   5      293.71      274.24      6.97 o
  -1  -7   5       44.62       45.31      3.06 o
   0  -7   5      172.73      176.98      6.71 o
   1  -7   5        7.50        9.73      6.46 o
   2  -7   5       85.35       77.25     10.72 o
   3  -7   5       89.56       80.90     11.71 o
   4  -7   5       16.05       16.30      1.53 o
   5  -7   5        1.91        0.36      1.58 o
   6  -7   5       19.44       17.37      2.63 o
   7  -7   5        7.44        0.60      3.04 o
   8  -7   5       11.43        8.27      4.03 o
 -10  -6   5      107.45      103.34      8.64 o
  -9  -6   5       11.75        6.62      6.43 o
  -8  -6   5      180.75      173.41     10.43 o
  -7  -6   5      177.81      198.37     10.34 o
  -6  -6   5       18.15       23.08      3.65 o
  -5  -6   5       68.84       58.67      4.21 o
  -4  -6   5       47.45       49.21      3.13 o
  -3  -6   5      370.44      372.06      9.62 o
  -2  -6   5      367.09      382.05      5.95 o
  -1  -6   5       33.16       37.24      1.78 o
   0  -6   5        6.90        7.66      1.22 o
   1  -6   5      673.93      661.43     30.19 o
   2  -6   5     1007.22     1008.01     41.82 o
   3  -6   5      558.25      601.90     29.20 o
   4  -6   5        1.77        2.39      2.25 o
   5  -6   5       20.23       18.66      2.07 o
   6  -6   5       36.56       32.68      2.99 o
   7  -6   5       87.79       82.05      4.71 o
   8  -6   5       48.14       54.76      5.67 o
   9  -6   5      203.97      220.59     11.21 o
 -10  -5   5       70.65       71.64      7.67 o
  -9  -5   5        4.14        0.90      4.15 o
  -8  -5   5        0.04       -0.02      3.01 o
  -7  -5   5      111.39      114.21      6.07 o
  -6  -5   5      988.51      980.27     20.24 o
  -5  -5   5      543.00      565.21     11.61 o
  -4  -5   5        3.56        3.78      1.57 o
  -3  -5   5      625.88      635.14      9.67 o
  -2  -5   5     2500.56     2423.38     30.13 o
  -1  -5   5     1671.67     1642.53     22.20 o
   0  -5   5      737.35      690.88     23.66 o
   1  -5   5       27.72       23.11      6.39 o
   2  -5   5        2.28        0.91      4.41 o
   3  -5   5      292.03      302.24     18.17 o
   4  -5   5      241.47      219.18      5.27 o
   5  -5   5       89.94       88.72      3.73 o
   6  -5   5        8.44        8.13      2.27 o
   7  -5   5      147.61      148.73      9.00 o
   8  -5   5        0.10       -1.06      3.30 o
   9  -5   5       59.35       55.06      6.26 o
 -10  -4   5       54.49       62.38      7.25 o
  -9  -4   5      122.56      145.69      8.98 o
  -8  -4   5       45.69       56.88      5.06 o
  -7  -4   5       17.09       14.33      2.84 o
  -6  -4   5      668.26      660.05     13.17 o
  -5  -4   5     1973.37     2011.11     28.66 o
  -4  -4   5      442.65      430.88      7.60 o
  -3  -4   5        4.11        5.71      1.18 o
  -2  -4   5      158.82      175.44      3.48 o
  -1  -4   5      173.55      154.93      2.82 o
   0  -4   5      678.43      711.91     12.57 o
   1  -4   5        5.07        6.84      4.71 o
   2  -4   5      399.68      419.95     21.06 o
   3  -4   5     1058.25     1038.72     41.14 o
   4  -4   5      517.88      510.92      8.97 o
   5  -4   5      209.55      209.31      5.12 o
   6  -4   5        2.45        2.32      1.43 o
   7  -4   5      117.33      127.14      4.56 o
   8  -4   5      177.84      177.33      6.84 o
   9  -4   5      101.06      113.20      6.03 o
  10  -4   5       38.09       46.50      4.84 o
 -10  -3   5       68.34       81.49     10.18 o
  -9  -3   5      214.68      217.41     10.53 o
  -8  -3   5      106.87      101.96      5.24 o
  -7  -3   5       87.00       84.11      4.62 o
  -6  -3   5       60.79       63.90      3.85 o
  -5  -3   5        3.63        0.91      1.77 o
  -4  -3   5        2.82        4.76      1.43 o
  -3  -3   5        0.37       -0.54      0.83 o
  -2  -3   5      909.92      872.46     10.42 o
  -1  -3   5     3510.39     3555.46     42.87 o
   0  -3   5     4047.54     4060.39     64.50 o
   1  -3   5     1158.79     1171.39     67.67 o
   2  -3   5     1289.57     1374.03     33.15 o
   3  -3   5      550.97      514.36     12.18 o
   4  -3   5     1566.69     1523.50     24.49 o
   5  -3   5     1758.92     1758.39     23.52 o
   6  -3   5      579.49      593.84     11.38 o
   7  -3   5        0.64       -1.12      2.19 o
   8  -3   5       26.71       29.19      3.87 o
   9  -3   5        4.34        0.82      2.83 o
  10  -3   5       40.06       25.49      4.18 o
  11  -3   5       30.12       29.02      5.55 o
 -10  -2   5       51.59       59.52      7.34 o
  -9  -2   5       31.27       35.56      4.78 o
  -8  -2   5       85.22       91.95      6.75 o
  -7  -2   5       40.21       35.29      3.43 o
  -6  -2   5        5.79        3.94      2.18 o
  -5  -2   5      533.79      527.62      8.26 o
  -4  -2   5     2254.76     2331.30     29.53 o
  -3  -2   5      690.60      641.51      8.92 o
  -2  -2   5      783.65      735.16     10.30 o
  -1  -2   5     1778.60     1784.10     18.42 o
   0  -2   5     2739.28     2757.12     32.06 o
   1  -2   5     2763.73     2880.49     41.29 o
   2  -2   5      768.68      727.56     11.17 o
   3  -2   5        6.41        9.20      1.39 o
   4  -2   5      242.67      272.52      4.67 o
   5  -2   5      195.84      211.30      4.64 o
   6  -2   5     1160.18     1207.54     17.34 o
   7  -2   5      104.02      101.24      4.20 o
   8  -2   5      203.64      222.78      7.96 o
   9  -2   5      451.86      448.80     13.06 o
  10  -2   5       27.47       22.59      6.92 o
  11  -2   5        8.96        5.41      3.94 o
 -11  -1   5        0.50        6.01      8.29 o
 -10  -1   5        9.36        7.15      5.99 o
  -9  -1   5      130.54      111.71      6.59 o
  -8  -1   5      232.93      227.33      8.44 o
  -7  -1   5       57.73       52.79      3.81 o
  -6  -1   5        2.69        2.34      1.82 o
  -5  -1   5      622.72      621.87      9.33 o
  -4  -1   5      179.51      161.57      3.71 o
  -3  -1   5      227.81      177.05      3.62 o
  -2  -1   5      417.33      399.47      5.23 o
  -1  -1   5       93.97       95.95      2.26 o
   0  -1   5     1029.05     1116.85     12.51 o
   1  -1   5       19.88       15.83      0.70 o
   2  -1   5     4135.85     4709.95     64.42 o
   3  -1   5     1979.31     2070.96     25.10 o
   4  -1   5     1055.33      952.25     13.19 o
   5  -1   5     4215.79     4320.45     56.12 o
   6  -1   5     4861.92     5146.61     72.58 o
   7  -1   5       80.97       86.23      3.57 o
   8  -1   5      235.20      234.57      8.31 o
   9  -1   5      611.49      605.77     16.08 o
  10  -1   5      166.32      167.66      8.53 o
  11  -1   5       21.41       22.26      4.55 o
 -10   0   5       13.73       22.86      5.26 o
  -9   0   5        4.48        4.13      3.95 o
  -8   0   5        5.30        2.14      4.77 o
  -7   0   5        1.08       -1.20      2.35 o
  -6   0   5        2.60        3.13      1.89 o
  -5   0   5        3.67        2.87      1.42 o
  -4   0   5      853.27      827.59     11.20 o
  -3   0   5      807.08      796.51      9.99 o
  -2   0   5     1008.03     1254.11     13.69 o
  -1   0   5       22.27       15.59      1.13 o
   0   0   5     3375.68     3434.35     32.91 o
   1   0   5     6089.69     6174.83     58.45 o
   2   0   5     6707.44     6844.39     76.03 o
   3   0   5     2367.45     2322.44     28.25 o
   4   0   5        3.42        4.14      0.99 o
   5   0   5     3314.70     3443.29     41.69 o
   6   0   5     1455.30     1494.71     22.59 o
   7   0   5      174.55      189.07      4.44 o
   8   0   5      509.71      487.82     13.20 o
   9   0   5       92.02       94.66      5.87 o
  10   0   5      583.90      616.93     24.49 o
  11   0   5       21.79       21.97      4.62 o
  12   0   5        0.50       -3.77      3.77 o
 -10   1   5        3.82        7.53      5.66 o
  -9   1   5      104.01      104.84      7.49 o
  -8   1   5      116.40      106.29      7.08 o
  -7   1   5       16.42       18.23      3.71 o
  -6   1   5      297.51      267.53      8.77 o
  -5   1   5       17.98       18.38      2.65 o
  -4   1   5       92.96       72.08      2.64 o
  -3   1   5     2483.98     2474.16     31.00 o
  -2   1   5      381.96      312.70      4.46 o
  -1   1   5      342.00      409.98      5.18 o
   0   1   5        4.43        5.02      0.66 o
   1   1   5     3655.33     3902.92     37.24 o
   2   1   5       71.96       60.81      1.50 o
   3   1   5      181.04      236.44      3.66 o
   4   1   5     1143.75     1254.75     20.81 o
   5   1   5      159.52      127.61      3.36 o
   6   1   5      807.82      785.56     13.72 o
   7   1   5     1461.11     1538.97     20.54 o
   8   1   5        2.70        5.17      2.13 o
   9   1   5       23.87       23.78      3.96 o
  10   1   5     1590.79     1635.92     35.90 o
  11   1   5      706.34      691.87     19.42 o
  12   1   5        3.01       -1.73      4.74 o
 -10   2   5       69.75       53.30      8.33 o
  -9   2   5       10.99        8.43      4.23 o
  -8   2   5       31.13       21.10      4.37 o
  -7   2   5       12.30       16.64      3.32 o
  -6   2   5      197.91      197.85      6.21 o
  -5   2   5      139.48      157.40      5.06 o
  -4   2   5        0.89        1.12      1.15 o
  -3   2   5      127.24      125.40      2.87 o
  -2   2   5     2904.51     3130.17     31.93 o
  -1   2   5     2312.49     2374.77     23.30 o
   0   2   5      145.32      136.66      2.05 o
   1   2   5     2845.95     3028.67     29.21 o
   2   2   5      307.93      298.45      3.71 o
   3   2   5     1016.76      985.80     11.30 o
   4   2   5      964.27     1001.67     11.61 o
   5   2   5     2052.01     2083.49     24.37 o
   6   2   5      884.14      815.87     10.92 o
   7   2   5     3476.63     3403.71     49.95 o
   8   2   5      954.29      983.59     19.17 o
   9   2   5       35.05       38.92      4.42 o
  10   2   5       37.35       42.15      5.12 o
  11   2   5      133.46      132.67      8.19 o
  12   2   5        1.36        5.89      7.57 o
 -10   3   5       70.24       65.49      7.29 o
  -9   3   5        6.71        3.92      3.96 o
  -8   3   5      728.44      742.02     29.91 o
  -7   3   5      830.02      823.29     17.93 o
  -6   3   5       76.27       82.18      4.35 o
  -5   3   5        2.90        1.98      1.64 o
  -4   3   5      175.82      159.46      3.87 o
  -3   3   5      317.19      283.88      4.63 o
  -2   3   5     1053.15     1064.00     12.54 o
  -1   3   5     3399.90     3483.80     32.11 o
   0   3   5     1526.16     1502.69     13.92 o
   1   3   5       44.89       46.38      1.30 o
   2   3   5      335.09      305.32      4.05 o
   3   3   5     2301.59     2314.55     25.09 o
   4   3   5     2301.19     2514.09     27.13 o
   5   3   5       11.76       18.24      1.36 o
   6   3   5      119.71      116.92      4.62 o
   7   3   5       37.98       47.03      3.88 o
   8   3   5       62.83       62.79      4.88 o
   9   3   5       18.59       16.37      3.04 o
  10   3   5        5.49        8.64      4.80 o
  11   3   5      878.38      963.66     26.59 o
  12   3   5      274.31      287.89     15.31 o
 -10   4   5      345.20      321.62     13.58 o
  -9   4   5       33.10       33.30      5.63 o
  -8   4   5       81.14       73.74      6.45 o
  -7   4   5      401.30      386.65      9.87 o
  -6   4   5     1385.41     1336.06     22.96 o
  -5   4   5      778.40      760.45     11.99 o
  -4   4   5       36.63       40.67      2.34 o
  -3   4   5      796.72      826.26     13.57 o
  -2   4   5      182.05      188.01      4.03 o
  -1   4   5       26.77       19.76      1.25 o
   0   4   5       33.87       27.61      1.16 o
   1   4   5      110.13      106.55      2.04 o
   2   4   5       83.67       90.57      1.85 o
   3   4   5      414.36      444.25      5.68 o
   4   4   5      540.61      540.47      7.58 o
   5   4   5      166.94      174.90      4.64 o
   6   4   5       28.64       18.37      1.83 o
   7   4   5      927.24      901.96     14.28 o
   8   4   5     2893.88     2924.60     44.07 o
   9   4   5      432.23      432.97     11.28 o
  10   4   5        2.18        1.63      2.88 o
  11   4   5      497.69      477.97     19.03 o
  12   4   5      412.90      428.36     18.95 o
  -9   5   5      293.90      306.57     12.82 o
  -8   5   5        2.86       -1.09      4.40 o
  -7   5   5       19.82       14.49      3.11 o
  -6   5   5        2.14        2.64      2.34 o
  -5   5   5        5.60        2.93      1.84 o
  -4   5   5       12.00       13.03      1.69 o
  -3   5   5      163.46      136.65      3.04 o
  -2   5   5     1724.58     1683.85     21.83 o
  -1   5   5      331.94      328.16      5.69 o
   0   5   5      519.31      543.29      7.01 o
   1   5   5       18.38       24.79      1.24 o
   2   5   5      669.78      677.95      8.42 o
   3   5   5      491.48      465.11      6.73 o
   4   5   5      561.58      528.65      7.57 o
   5   5   5        4.90        8.34      1.41 o
   6   5   5      247.75      266.23      7.80 o
   7   5   5       49.93       38.84      2.90 o
   8   5   5     1100.14     1027.93     28.41 o
   9   5   5      610.66      614.67     14.35 o
  10   5   5        0.70       -0.44      2.57 o
  11   5   5       55.81       45.90      7.24 o
  12   5   5        1.21        3.04      5.67 o
  -9   6   5       20.61       23.80      6.00 o
  -8   6   5      234.54      234.29     10.64 o
  -7   6   5      423.27      408.55     11.92 o
  -6   6   5     1229.43     1184.98     21.08 o
  -5   6   5     1522.02     1451.88     22.14 o
  -4   6   5      822.79      821.08     11.65 o
  -3   6   5      540.86      571.01      8.58 o
  -2   6   5     1645.88     1687.46     20.36 o
  -1   6   5      141.34      113.70      2.88 o
   0   6   5       14.44       22.47      1.20 o
   1   6   5       39.06       40.95      1.67 o
   2   6   5        1.15        2.32      0.79 o
   3   6   5       89.84       94.93      3.01 o
   4   6   5       80.49       66.70      2.43 o
   5   6   5      723.30      689.45     12.26 o
   6   6   5       61.43       58.34      4.52 o
   7   6   5      155.57      155.60      5.12 o
   8   6   5       13.43       15.60      2.28 o
   9   6   5       48.85       44.16      3.72 o
  10   6   5       51.37       49.12      4.63 o
  11   6   5       21.76       13.82      4.28 o
  12   6   5      325.23      350.91     20.15 o
  -9   7   5      542.41      546.98     35.51 o
  -8   7   5      546.62      556.78     13.57 o
  -7   7   5       94.46       99.22      5.46 o
  -6   7   5      112.69      106.48      5.51 o
  -5   7   5      373.74      354.28      7.99 o
  -4   7   5       22.22       17.25      2.29 o
  -3   7   5       34.61       35.70      2.54 o
  -2   7   5      197.57      195.95      4.46 o
  -1   7   5      157.00      142.53      3.01 o
   0   7   5      397.05      438.89      5.89 o
   1   7   5        5.08        1.87      0.91 o
   2   7   5      215.28      246.93      4.48 o
   3   7   5      403.66      381.42     10.43 o
   4   7   5     2067.41     2084.46     28.84 o
   5   7   5       65.79       65.36      3.18 o
   6   7   5        2.18        1.98      2.17 o
   7   7   5       57.17       60.96      3.50 o
   8   7   5       28.88       27.13      2.75 o
   9   7   5      196.79      197.44      7.65 o
  10   7   5      508.69      491.97     13.17 o
  11   7   5       18.57        4.32      3.50 o
  12   7   5        0.22        0.14      5.16 o
  -8   8   5      224.72      239.82      9.61 o
  -7   8   5        1.96        3.90      2.96 o
  -6   8   5      250.93      244.52      8.16 o
  -5   8   5      645.94      648.67     13.44 o
  -4   8   5      570.35      572.26     10.65 o
  -3   8   5      396.99      396.71      7.99 o
  -2   8   5      446.11      436.66      9.09 o
  -1   8   5     1411.63     1331.01     16.66 o
   0   8   5     1783.06     1787.98     22.48 o
   1   8   5     1248.36     1237.06     15.70 o
   2   8   5        3.69        6.50      1.75 o
   3   8   5       24.16       27.83      1.88 o
   4   8   5       44.66       43.75      2.31 o
   5   8   5      934.70      906.17     20.82 o
   6   8   5      324.87      313.47     11.73 o
   7   8   5       74.10       66.13      5.19 o
   8   8   5       52.52       47.03      4.06 o
   9   8   5       46.57       43.95      4.44 o
  10   8   5       15.68       19.17      3.92 o
  11   8   5       18.88       25.57      4.52 o
  12   8   5       20.62       14.48      6.30 o
  -8   9   5      118.39      103.84      8.02 o
  -7   9   5      191.83      191.50      8.21 o
  -6   9   5       55.68       57.94      4.43 o
  -5   9   5      386.81      391.07      9.83 o
  -4   9   5     1088.09     1057.52     21.27 o
  -3   9   5      779.59      751.34     15.93 o
  -2   9   5       27.32       28.49      2.38 o
  -1   9   5       26.53       24.75      2.01 o
   0   9   5       64.26       67.76      2.37 o
   1   9   5       44.00       43.34      2.13 o
   2   9   5       20.43       20.96      1.80 o
   3   9   5       45.46       34.75      2.04 o
   4   9   5      456.48      452.39      8.41 o
   5   9   5     1195.11     1182.03     17.92 o
   6   9   5        0.83       -0.69      1.71 o
   7   9   5      197.91      203.40      7.23 o
   8   9   5       36.94       32.84      4.71 o
   9   9   5      129.28      110.43      7.05 o
  10   9   5      161.86      174.14      9.37 o
  11   9   5       20.30       16.92      4.78 o
  12   9   5       12.00        4.22      4.98 o
  -7  10   5      431.42      438.52     14.96 o
  -6  10   5       18.61       22.41      5.79 o
  -5  10   5        3.87       -0.69      3.26 o
  -4  10   5       31.78       24.42      3.66 o
  -3  10   5        0.67        1.10      2.44 o
  -2  10   5      122.94      123.59      6.42 o
  -1  10   5       48.97       47.60      2.78 o
   0  10   5      848.98      865.39     19.97 o
   1  10   5      329.92      310.40      5.43 o
   2  10   5      185.88      181.25      4.54 o
   3  10   5      352.46      343.39      7.65 o
   4  10   5       74.48       72.31      3.39 o
   5  10   5      306.68      309.76      7.29 o
   6  10   5      111.25       98.32      5.48 o
   7  10   5       96.43       87.76      5.12 o
   8  10   5       37.37       29.43      4.60 o
   9  10   5        0.40        0.71      3.56 o
  10  10   5       11.65        9.73      4.43 o
  11  10   5       84.18       87.79      9.44 o
  12  10   5        4.48       10.49     11.63 o
  -6  11   5       17.20        9.76      4.25 o
  -5  11   5      124.99      119.52      7.19 o
  -4  11   5      104.29      106.70      6.43 o
  -3  11   5      268.65      262.59      8.41 o
  -2  11   5      584.15      608.57     14.61 o
  -1  11   5      747.01      744.26     13.85 o
   0  11   5      596.59      596.81     10.63 o
   1  11   5      214.67      215.48      5.63 o
   2  11   5      446.14      438.00      7.90 o
   3  11   5     1569.81     1462.96     20.68 o
   4  11   5      218.43      222.05      6.51 o
   5  11   5      214.68      197.46      6.40 o
   6  11   5       43.71       37.64      3.52 o
   7  11   5       84.34       85.50      5.25 o
   8  11   5       32.76       36.19      4.13 o
   9  11   5       31.69       36.40      6.72 o
  10  11   5       56.87       60.44     14.33 o
  11  11   5       12.21       26.51      6.91 o
  -5  12   5       24.90       19.57      4.47 o
  -4  12   5       17.84       23.93      4.37 o
  -3  12   5       89.00      102.29      6.23 o
  -2  12   5      304.65      282.90      9.82 o
  -1  12   5      114.93      118.45      4.74 o
   0  12   5        3.22        2.80      2.23 o
   1  12   5      106.83      117.05      4.71 o
   2  12   5      136.69      141.66      5.22 o
   3  12   5       50.75       46.30      4.00 o
   4  12   5       13.37       13.35      3.15 o
   5  12   5      254.81      247.16      8.41 o
   6  12   5      592.77      546.43     13.72 o
   7  12   5      226.46      213.38      8.39 o
   8  12   5       22.28       26.12      4.30 o
   9  12   5       82.82       87.98      7.54 o
  10  12   5       26.27       25.12      7.04 o
  11  12   5       21.07       15.91      6.55 o
  -5  13   5        5.59       12.55      8.06 o
  -4  13   5        7.51        7.87      3.77 o
  -3  13   5       20.77       20.31      4.04 o
  -2  13   5       66.28       77.37      7.48 o
  -1  13   5        0.65       -2.48      2.48 o
   0  13   5       59.25       63.37      6.78 o
   1  13   5      406.12      403.83     10.99 o
   2  13   5      172.25      199.89      6.46 o
   3  13   5      474.81      456.19     11.71 o
   4  13   5      413.33      417.68     11.31 o
   5  13   5        2.54       -2.53      2.65 o
   6  13   5       43.92       45.16      4.63 o
   7  13   5      176.18      173.44      7.85 o
   8  13   5       38.77       38.75      5.03 o
   9  13   5        0.08       -3.96      3.96 o
  10  13   5       33.17       35.81      6.67 o
  -3  14   5       17.39       19.67      4.17 o
  -2  14   5       82.66       88.05      5.92 o
  -1  14   5      217.39      235.94      9.14 o
   0  14   5      145.42      137.36      6.00 o
   1  14   5        5.58        0.03      2.97 o
   2  14   5        0.64        1.83      3.39 o
   3  14   5       58.90       61.83      5.58 o
   4  14   5      141.27      122.89      7.32 o
   5  14   5        3.14        0.76      3.63 o
   6  14   5      210.35      220.20     10.73 o
   7  14   5       76.22       77.40      6.04 o
   8  14   5        4.49        2.00      4.44 o
   9  14   5       14.21       15.24      5.72 o
  10  14   5        0.29       -1.85      5.06 o
  -2  15   5       31.51       26.20      4.30 o
  -1  15   5        0.02        3.63      4.07 o
   0  15   5       50.84       46.35      6.47 o
   1  15   5        0.51       -1.33      3.40 o
   2  15   5       76.33       83.55      6.93 o
   3  15   5       76.17       82.61      6.36 o
   4  15   5       68.99       72.52      6.33 o
   5  15   5       56.13       56.85      6.10 o
   6  15   5       28.49       27.29      5.37 o
   7  15   5       20.14       24.40      5.54 o
   8  15   5       52.21       51.52      6.65 o
   9  15   5       25.11       18.78      9.88 o
   0  16   5       62.16       65.91      7.50 o
   1  16   5        9.94        7.18      5.07 o
   2  16   5       41.91       38.06      6.07 o
   3  16   5        5.27        5.82      4.21 o
   4  16   5       23.91       30.92      5.36 o
   5  16   5      126.31      125.89      8.37 o
   6  16   5        6.37        2.47      6.17 o
   7  16   5        6.07        4.00      4.97 o
  -2 -12   6       33.58       43.91      7.60 o
  -1 -12   6        7.06        4.58      3.91 o
  -5 -11   6        0.65       -2.31      4.50 o
  -4 -11   6        0.25       -0.53      3.37 o
  -3 -11   6      128.38      125.27      6.81 o
  -2 -11   6       48.38       44.14      4.32 o
  -1 -11   6       16.24       18.44      2.94 o
   0 -11   6       32.21       32.07      2.53 o
   1 -11   6        1.66        0.35      1.52 o
   2 -11   6        1.24       -0.99      8.59 o
   3 -11   6        3.21        7.98     10.72 o
  -6 -10   6        5.80        2.56      3.17 o
  -5 -10   6       15.17        9.78      4.06 o
  -4 -10   6       36.25       34.17      4.65 o
  -3 -10   6       12.14        8.37      3.45 o
  -2 -10   6        5.22        5.76      2.42 o
  -1 -10   6        0.45       -1.62      1.93 o
   0 -10   6       42.58       31.50      2.33 o
   1 -10   6       93.54      104.41      5.72 o
   2 -10   6      208.06      233.81     21.44 o
   3 -10   6      187.95      222.25     21.14 o
   4 -10   6       16.31       16.46      2.39 o
  -7  -9   6       44.03       50.34      5.10 o
  -6  -9   6       40.35       35.16      4.53 o
  -5  -9   6        8.01        7.02      2.97 o
  -4  -9   6        1.86        2.33      2.19 o
  -3  -9   6      157.52      156.78      6.07 o
  -2  -9   6      264.83      270.09      9.71 o
  -1  -9   6       11.75       15.28      3.16 o
   0  -9   6        8.64        6.79      2.06 o
   1  -9   6        9.69       16.58      9.05 o
   2  -9   6       29.54       43.72     11.71 o
   3  -9   6       60.99       52.84     12.24 o
   4  -9   6        4.40        2.83      1.80 o
   5  -9   6      110.00      103.62      4.23 o
   6  -9   6       64.51       60.63      3.94 o
  -8  -8   6        0.26       -0.34      5.94 o
  -7  -8   6       38.84       34.28      5.51 o
  -6  -8   6       57.32       53.50      4.72 o
  -5  -8   6        0.46       -2.56      2.56 o
  -4  -8   6        2.81       -1.16      2.24 o
  -3  -8   6        0.10       -1.15      2.17 o
  -2  -8   6        9.52       12.82      2.38 o
  -1  -8   6       14.06       10.10      1.91 o
   0  -8   6        5.35        4.55      1.69 o
   1  -8   6       18.26        3.12      6.54 o
   2  -8   6      183.08      197.54     17.56 o
   3  -8   6      180.66      168.88     16.80 o
   4  -8   6        2.03        4.18      2.51 o
   5  -8   6       62.11       59.99      3.75 o
   6  -8   6      222.97      217.40      6.89 o
   7  -8   6      101.02       95.31      6.15 o
  -9  -7   6        0.23        1.13      5.83 o
  -8  -7   6       45.28       67.94      6.79 o
  -7  -7   6      195.00      212.81     10.09 o
  -6  -7   6      123.23      111.53      7.10 o
  -5  -7   6       97.80       92.82      5.09 o
  -4  -7   6       50.86       52.37      3.38 o
  -3  -7   6       68.20       64.75      3.15 o
  -2  -7   6      628.69      621.70     12.70 o
  -1  -7   6      471.22      449.98      9.35 o
   0  -7   6       35.85       39.25      2.74 o
   1  -7   6      152.19      186.74     16.12 o
   2  -7   6       87.22       90.94     12.09 o
   3  -7   6       86.00      109.34     13.61 o
   4  -7   6      209.24      201.19      8.82 o
   5  -7   6        6.09        2.92      1.67 o
   6  -7   6        0.23        1.77      2.02 o
   7  -7   6       13.44        9.31      3.36 o
   8  -7   6       18.75       25.35     11.82 o
  -9  -6   6       17.93       15.04      4.99 o
  -8  -6   6      134.15      139.43      7.44 o
  -7  -6   6      539.97      520.84     15.60 o
  -6  -6   6      201.92      186.13      7.44 o
  -5  -6   6      126.33      116.84      5.61 o
  -4  -6   6      261.75      260.12      6.23 o
  -3  -6   6      138.07      137.71      5.18 o
  -2  -6   6      114.04      117.03      4.14 o
  -1  -6   6       62.29       57.80      2.42 o
   0  -6   6        8.62       13.43      2.52 o
   1  -6   6       92.57       85.01     10.64 o
   2  -6   6       98.43      100.14     11.71 o
   3  -6   6       82.66       77.71     11.25 o
   4  -6   6        0.56       -1.42      1.42 o
   5  -6   6        4.30        5.33      1.61 o
   6  -6   6       54.11       57.04      4.35 o
   7  -6   6      151.70      151.67      6.23 o
   8  -6   6      125.45      134.24      7.82 o
 -10  -5   6       82.01      100.29     14.60 o
  -9  -5   6       19.40       19.27      5.33 o
  -8  -5   6        2.98        0.49      3.27 o
  -7  -5   6        1.27        4.06      3.12 o
  -6  -5   6        1.17       -0.03      2.78 o
  -5  -5   6      135.20      130.31      5.82 o
  -4  -5   6       35.37       38.55      2.67 o
  -3  -5   6       53.29       50.07      2.24 o
  -2  -5   6     1548.25     1513.76     19.78 o
  -1  -5   6     1111.15     1070.80     14.04 o
   0  -5   6      105.05      103.13      3.57 o
   1  -5   6       31.56       31.78      7.07 o
   2  -5   6        2.58       -3.50      4.03 o
   3  -5   6      319.85      315.70     19.39 o
   4  -5   6      372.15      385.13     10.30 o
   5  -5   6       48.51       44.90      2.58 o
   6  -5   6       32.94       28.24      2.74 o
   7  -5   6       28.66       25.12      3.10 o
   8  -5   6      111.66      109.36      7.07 o
   9  -5   6      180.45      174.73      9.76 o
 -10  -4   6       22.46       25.56      5.96 o
  -9  -4   6       20.83       14.25      5.07 o
  -8  -4   6       13.90       11.97      3.61 o
  -7  -4   6      133.48      139.33      6.65 o
  -6  -4   6      848.01      845.21     18.22 o
  -5  -4   6     1142.11     1132.01     23.09 o
  -4  -4   6      926.14      934.86     20.37 o
  -3  -4   6      326.30      324.54      5.18 o
  -2  -4   6      255.99      267.53      4.65 o
  -1  -4   6      917.03      900.16     10.52 o
   0  -4   6      700.08      701.00     11.26 o
   1  -4   6      173.42      204.12      7.09 o
   2  -4   6       65.39       76.57      9.43 o
   3  -4   6        0.02        1.98      4.49 o
   4  -4   6        3.75        5.67      1.09 o
   5  -4   6      203.52      191.83      4.72 o
   6  -4   6       86.46       78.55      4.05 o
   7  -4   6       19.64       20.92      2.99 o
   8  -4   6        1.17        2.66      3.43 o
   9  -4   6       27.15       27.68      5.24 o
  10  -4   6        4.94        5.00      6.88 o
 -10  -3   6      102.65      104.46      8.54 o
  -9  -3   6      494.37      539.76     17.37 o
  -8  -3   6      247.71      256.91      9.31 o
  -7  -3   6       84.74       95.43      5.70 o
  -6  -3   6      275.45      295.13      7.93 o
  -5  -3   6        0.79        1.40      2.16 o
  -4  -3   6       51.50       53.03      2.95 o
  -3  -3   6      852.94      861.48     11.21 o
  -2  -3   6      380.14      367.62      5.46 o
  -1  -3   6     1082.33     1106.94     14.49 o
   0  -3   6       64.11       63.96      2.27 o
   1  -3   6      538.82      548.97      9.97 o
   2  -3   6      497.12      487.11     18.02 o
   3  -3   6      423.34      397.65      9.57 o
   4  -3   6      801.84      788.09     19.86 o
   5  -3   6       94.68       93.57      3.45 o
   6  -3   6       18.18       19.18      1.70 o
   7  -3   6       13.92       14.86      2.06 o
   8  -3   6        3.23       -2.11      2.11 o
   9  -3   6       33.94       30.56      3.75 o
  10  -3   6      249.07      250.66     15.60 o
 -10  -2   6        9.37       12.92      5.37 o
  -9  -2   6       67.67       85.95      7.39 o
  -8  -2   6        8.95       16.96      3.87 o
  -7  -2   6      210.79      178.67      6.43 o
  -6  -2   6       16.14       10.99      2.57 o
  -5  -2   6     1155.96     1145.64     17.84 o
  -4  -2   6     2393.72     2399.25     33.11 o
  -3  -2   6      653.36      650.38      8.93 o
  -2  -2   6      550.40      584.21      7.64 o
  -1  -2   6     2067.71     2002.29     23.41 o
   0  -2   6     3239.87     3219.17     36.39 o
   1  -2   6     1150.84     1041.91     14.16 o
   2  -2   6      983.71      983.38     16.76 o
   3  -2   6      140.16      141.31      3.23 o
   4  -2   6      224.50      247.12      5.19 o
   5  -2   6      330.78      319.92      5.45 o
   6  -2   6      682.56      693.04     10.70 o
   7  -2   6      256.36      256.41      6.84 o
   8  -2   6       49.19       48.75      3.92 o
   9  -2   6       55.19       50.33      4.49 o
  10  -2   6       57.94       64.06      5.30 o
  11  -2   6        7.35        8.40      3.83 o
 -10  -1   6       33.69       24.34      5.66 o
  -9  -1   6      115.38      117.23      6.89 o
  -8  -1   6      597.11      584.13     14.71 o
  -7  -1   6       27.15       24.35      3.28 o
  -6  -1   6        3.14        0.02      2.08 o
  -5  -1   6     1520.76     1526.62     20.84 o
  -4  -1   6     2237.32     2122.87     25.67 o
  -3  -1   6      829.18      798.76      9.81 o
  -2  -1   6     1299.10     1288.24     14.98 o
  -1  -1   6      362.32      357.35      5.00 o
   0  -1   6      391.46      421.16      5.81 o
   1  -1   6     1857.85     1981.26     24.24 o
   2  -1   6      692.96      759.22      9.19 o
   3  -1   6     1055.47     1120.56     14.01 o
   4  -1   6     1317.07     1362.66     18.41 o
   5  -1   6      719.52      734.62     11.96 o
   6  -1   6     1030.13     1067.74     15.59 o
   7  -1   6      262.28      284.34      7.47 o
   8  -1   6      125.35      118.34      6.32 o
   9  -1   6       45.99       50.88      4.63 o
  10  -1   6      385.39      427.13     24.10 o
  11  -1   6       85.90       73.36      6.19 o
 -10   0   6        1.34        2.18      3.93 o
  -9   0   6       10.34       12.97      3.93 o
  -8   0   6      239.73      246.16      8.96 o
  -7   0   6      241.99      231.18      7.25 o
  -6   0   6       41.22       38.79      3.26 o
  -5   0   6      380.71      365.23      6.59 o
  -4   0   6      299.68      313.70      5.74 o
  -3   0   6      658.59      754.63     10.34 o
  -2   0   6       35.82       40.86      1.96 o
  -1   0   6        1.38        1.92      0.73 o
   0   0   6     6376.35     6925.02     72.52 o
   1   0   6     5266.15     5221.61     51.91 o
   2   0   6     3388.86     3521.17     42.18 o
   3   0   6     1247.37     1301.48     16.34 o
   4   0   6      540.40      473.00      7.41 o
   5   0   6     2601.59     2646.77     32.34 o
   6   0   6     2093.82     2116.33     26.60 o
   7   0   6      132.82      132.63      4.17 o
   8   0   6        8.43        5.33      2.64 o
   9   0   6        3.32        0.13      2.80 o
  10   0   6        0.37       -2.77      2.77 o
  11   0   6       43.23       43.60      5.62 o
  12   0   6        0.03       -2.23      4.52 o
 -10   1   6        4.36        2.67      4.44 o
  -9   1   6        0.08       -3.06      3.06 o
  -8   1   6        1.01       -2.83      2.83 o
  -7   1   6      292.69      286.72      8.99 o
  -6   1   6        7.92        7.78      1.82 o
  -5   1   6      116.00      105.89      3.37 o
  -4   1   6      317.58      304.85      6.53 o
  -3   1   6     2608.58     2616.74     30.70 o
  -2   1   6      316.75      234.31      3.80 o
  -1   1   6      348.66      258.87      4.67 o
   0   1   6     2155.63     2177.20     22.42 o
   1   1   6     8059.83     8573.38     89.43 o
   2   1   6     5526.37     5800.02     64.49 o
   3   1   6     1967.56     1973.95     22.74 o
   4   1   6       20.33       17.75      1.15 o
   5   1   6      196.14      229.12      4.47 o
   6   1   6      274.07      285.81      9.23 o
   7   1   6      547.03      612.84     10.59 o
   8   1   6      108.39       97.32      5.45 o
   9   1   6       23.41       27.91      4.01 o
  10   1   6      435.72      469.42     14.37 o
  11   1   6       83.44      100.22      9.97 o
  12   1   6        3.83        3.43      3.84 o
 -10   2   6       15.49        5.66      6.66 o
  -9   2   6        1.88       -1.78      3.43 o
  -8   2   6        3.90       -2.99      2.99 o
  -7   2   6      464.03      449.51     12.29 o
  -6   2   6      319.15      327.41      6.55 o
  -5   2   6        1.94        1.57      1.39 o
  -4   2   6      267.97      255.93      5.38 o
  -3   2   6      197.20      173.41      3.83 o
  -2   2   6      154.40      107.20      2.93 o
  -1   2   6     2989.81     3032.71     31.06 o
   0   2   6      356.00      358.53      4.73 o
   1   2   6     3213.36     3443.09     36.63 o
   2   2   6      768.51      813.37      9.73 o
   3   2   6     4055.29     4436.60     46.87 o
   4   2   6     1311.61     1340.78     16.21 o
   5   2   6      439.62      389.84      5.96 o
   6   2   6     3320.55     3374.61     47.43 o
   7   2   6     4064.02     4072.18     68.21 o
   8   2   6      543.52      590.53     12.91 o
   9   2   6      504.99      494.28     14.18 o
  10   2   6       41.41       35.85      4.99 o
  11   2   6      123.38      138.06      8.18 o
  12   2   6      129.16      106.16      9.54 o
 -10   3   6       12.78        9.02      6.13 o
  -9   3   6        0.22       -4.16      4.16 o
  -8   3   6      120.90      116.82      6.72 o
  -7   3   6      302.37      307.73      9.83 o
  -6   3   6      165.20      151.82      5.21 o
  -5   3   6      217.80      212.46      5.44 o
  -4   3   6      174.14      164.70      4.68 o
  -3   3   6      292.01      286.71      5.47 o
  -2   3   6     1738.16     1745.19     20.95 o
  -1   3   6      103.10       86.62      2.04 o
   0   3   6      939.76     1091.88     13.56 o
   1   3   6     1261.22     1298.49     14.74 o
   2   3   6     3230.93     3218.70     34.44 o
   3   3   6     6396.91     6514.94     68.43 o
   4   3   6     1113.06     1099.06     14.23 o
   5   3   6        3.41        2.77      1.01 o
   6   3   6     1353.65     1341.20     17.82 o
   7   3   6      830.96      826.37     14.62 o
   8   3   6       97.96       82.01      4.45 o
   9   3   6       21.40       21.75      3.20 o
  10   3   6        1.36        2.62      3.31 o
  11   3   6      736.56      764.60     20.86 o
  12   3   6      104.82      122.48     10.26 o
 -10   4   6       80.07       78.40      9.86 o
  -9   4   6        0.93       -3.54      4.06 o
  -8   4   6        3.67        0.21      3.63 o
  -7   4   6      175.36      160.15      9.56 o
  -6   4   6      133.16      139.09      5.06 o
  -5   4   6      127.89      115.06      5.28 o
  -4   4   6       49.12       48.67      2.27 o
  -3   4   6       41.53       36.33      1.76 o
  -2   4   6     1604.64     1574.74     20.67 o
  -1   4   6     1251.28     1188.76     13.98 o
   0   4   6      988.69      970.75     11.44 o
   1   4   6       84.29       84.62      2.47 o
   2   4   6      720.43      718.17      9.45 o
   3   4   6        2.27        3.12      0.86 o
   4   4   6      152.27      134.60      3.08 o
   5   4   6       31.33       37.96      2.09 o
   6   4   6        0.45        6.65      1.46 o
   7   4   6      644.34      610.65     10.58 o
   8   4   6      851.68      851.96     17.39 o
   9   4   6      247.14      219.57     10.90 o
  10   4   6        5.20       -2.84      2.84 o
  11   4   6      571.79      557.74     17.04 o
  12   4   6      550.17      529.20     21.33 o
  -9   5   6      241.36      259.53     16.81 o
  -8   5   6      351.97      320.13     12.73 o
  -7   5   6       73.97       73.62      4.33 o
  -6   5   6        0.88        1.03      2.03 o
  -5   5   6      679.86      656.96     12.06 o
  -4   5   6      183.60      194.16      4.59 o
  -3   5   6       64.83       67.84      3.06 o
  -2   5   6        1.67        2.71      1.23 o
  -1   5   6      114.29      140.41      3.50 o
   0   5   6      136.08      123.97      2.92 o
   1   5   6       53.38       44.76      1.78 o
   2   5   6       24.84       21.50      1.37 o
   3   5   6        2.56        9.58      1.71 o
   4   5   6     2196.73     2234.29     28.14 o
   5   5   6     1485.11     1530.15     23.80 o
   6   5   6      451.93      463.00     12.29 o
   7   5   6     1220.19     1173.91     17.84 o
   8   5   6     2221.67     2117.25     37.20 o
   9   5   6      234.94      239.39      8.07 o
  10   5   6       82.70       64.58      4.89 o
  11   5   6        8.78        9.07      6.27 o
  12   5   6       31.69       15.48      6.51 o
  -9   6   6        8.04        3.07      4.89 o
  -8   6   6       48.44       50.88      6.21 o
  -7   6   6      116.19      111.96      6.65 o
  -6   6   6      468.71      469.29     10.03 o
  -5   6   6        3.26        3.05      2.06 o
  -4   6   6      426.39      436.49     11.30 o
  -3   6   6       84.47       87.64      3.17 o
  -2   6   6       12.36       11.01      1.60 o
  -1   6   6      588.87      584.76     10.62 o
   0   6   6      939.10      867.18     13.27 o
   1   6   6       20.64       19.83      1.54 o
   2   6   6     1077.97     1170.94     14.62 o
   3   6   6        3.38        1.70      0.99 o
   4   6   6      798.31      740.01     10.85 o
   5   6   6     1484.44     1526.40     21.80 o
   6   6   6      101.77      102.06      4.13 o
   7   6   6        3.44        1.37      1.74 o
   8   6   6       20.53       14.32      4.73 o
   9   6   6       13.83       14.49      3.28 o
  10   6   6       35.93       31.22      4.78 o
  11   6   6        5.11       -4.35      4.35 o
  12   6   6      276.28      324.40     16.47 o
  -8   7   6      154.96      154.81     14.23 o
  -7   7   6      149.81      149.70      6.58 o
  -6   7   6      239.94      245.94      8.84 o
  -5   7   6      815.10      811.65     14.33 o
  -4   7   6      929.52      892.67     16.36 o
  -3   7   6      196.03      213.41      6.10 o
  -2   7   6      182.31      185.28      4.46 o
  -1   7   6       36.12       52.57      2.39 o
   0   7   6      158.04      168.47      3.49 o
   1   7   6      286.21      270.70      4.73 o
   2   7   6       12.55        6.25      1.42 o
   3   7   6        9.90        9.12      1.39 o
   4   7   6      550.32      552.13      8.80 o
   5   7   6       18.92       15.82      2.04 o
   6   7   6       15.64       15.75      2.31 o
   7   7   6        2.20        2.94      1.90 o
   8   7   6      454.41      428.59      9.85 o
   9   7   6     1097.79     1061.96     21.75 o
  10   7   6      731.66      727.06     19.73 o
  11   7   6       42.96       39.65      5.68 o
  12   7   6      110.63      118.30     10.82 o
  -8   8   6      173.52      198.90     10.43 o
  -7   8   6       60.85       58.44      4.80 o
  -6   8   6       59.37       63.24      4.57 o
  -5   8   6      108.59      102.22      6.27 o
  -4   8   6        1.23        0.59      2.44 o
  -3   8   6       24.08       24.04      3.17 o
  -2   8   6      204.14      202.27      6.90 o
  -1   8   6      594.60      582.22      9.32 o
   0   8   6      800.69      813.55     10.96 o
   1   8   6      427.67      413.12      6.51 o
   2   8   6       65.63       65.41      2.37 o
   3   8   6       58.63       52.43      2.39 o
   4   8   6      250.21      227.38      5.47 o
   5   8   6      867.36      855.69     17.63 o
   6   8   6      123.71      117.21      8.02 o
   7   8   6       42.50       43.60      3.39 o
   8   8   6        0.94        0.98      1.97 o
   9   8   6      195.28      204.60     10.36 o
  10   8   6       83.04      100.67      7.15 o
  11   8   6       96.02      109.58      7.88 o
  12   8   6        0.03       -0.32      5.13 o
  -7   9   6       78.69       89.46      7.35 o
  -6   9   6       55.67       43.85      4.77 o
  -5   9   6      776.67      774.62     17.61 o
  -4   9   6     1033.66     1017.02     20.99 o
  -3   9   6      586.67      568.48     11.65 o
  -2   9   6       65.96       70.28      3.65 o
  -1   9   6      263.07      261.45      6.08 o
   0   9   6      142.37      135.93      3.73 o
   1   9   6       73.67       63.13      2.40 o
   2   9   6       16.61       10.20      1.48 o
   3   9   6      103.16      119.13      3.35 o
   4   9   6      207.06      200.27      4.78 o
   5   9   6        9.94        4.80      1.83 o
   6   9   6      181.72      171.29      6.35 o
   7   9   6      267.59      269.09      8.40 o
   8   9   6        0.13       -2.33      2.33 o
   9   9   6       10.90       19.02      4.27 o
  10   9   6       76.50       70.94      6.53 o
  11   9   6       28.00       22.42      7.29 o
  12   9   6        0.37        4.85      8.14 o
  -7  10   6      521.26      510.41     21.47 o
  -6  10   6      234.42      235.59     10.58 o
  -5  10   6       20.67       18.32      3.82 o
  -4  10   6       41.79       39.74      4.25 o
  -3  10   6      207.13      209.19      7.42 o
  -2  10   6      301.59      308.07      8.83 o
  -1  10   6        4.87        3.43      1.73 o
   0  10   6      304.06      310.86      6.14 o
   1  10   6      303.74      311.67      6.15 o
   2  10   6        2.06       -0.17      1.45 o
   3  10   6        0.43       -0.06      1.28 o
   4  10   6        0.75       -0.97      1.36 o
   5  10   6      102.99       90.43      4.11 o
   6  10   6       65.01       62.81      4.41 o
   7  10   6      303.47      293.87     10.66 o
   8  10   6       15.24       13.20      3.27 o
   9  10   6        6.84        3.87      3.66 o
  10  10   6      146.34      162.37     10.20 o
  11  10   6      211.29      239.54     11.45 o
  12  10   6        8.03        2.17      5.64 o
  -6  11   6       29.81       29.52      7.01 o
  -5  11   6       13.64       14.77      4.24 o
  -4  11   6      178.97      188.06      8.57 o
  -3  11   6      551.21      580.33     13.99 o
  -2  11   6      369.19      381.34     10.41 o
  -1  11   6      173.62      175.09      5.54 o
   0  11   6      223.49      213.57      6.11 o
   1  11   6      719.18      680.68     11.63 o
   2  11   6      216.23      219.45      5.90 o
   3  11   6       66.19       66.12      3.35 o
   4  11   6      191.96      161.73      5.13 o
   5  11   6        0.85        0.87      2.30 o
   6  11   6        1.55        0.25      2.48 o
   7  11   6      265.89      267.46      8.83 o
   8  11   6       51.25       53.27      5.44 o
   9  11   6       11.15        7.02      4.02 o
  10  11   6       13.70        8.44      5.48 o
  11  11   6        3.93        3.81      5.61 o
  12  11   6        1.67       -2.00      5.88 o
  -5  12   6       28.45       35.27      6.00 o
  -4  12   6      123.90      120.28      7.27 o
  -3  12   6      226.81      240.24      9.67 o
  -2  12   6      249.31      249.29      8.33 o
  -1  12   6       98.54      100.51      5.21 o
   0  12   6       83.94       80.17      4.12 o
   1  12   6       18.00       17.98      2.67 o
   2  12   6        1.23        0.25      2.86 o
   3  12   6       37.27       29.55      3.16 o
   4  12   6      239.53      224.62      9.19 o
   5  12   6       66.34       61.71      5.53 o
   6  12   6      331.23      332.56     10.15 o
   7  12   6       33.08       32.37      4.38 o
   8  12   6       47.68       49.81      5.66 o
   9  12   6        4.10        1.79      4.86 o
  10  12   6       35.49       33.37      7.45 o
  11  12   6       34.84       32.68      7.53 o
  -4  13   6        0.26       -0.32      3.59 o
  -3  13   6        0.62       -0.45      3.45 o
  -2  13   6        3.97       -1.80      3.29 o
  -1  13   6       23.73       17.84      3.93 o
   0  13   6        1.57        0.23      2.31 o
   1  13   6      187.38      186.03      6.20 o
   2  13   6      123.30      138.54      5.42 o
   3  13   6       65.12       78.45      4.36 o
   4  13   6      248.07      231.66      8.24 o
   5  13   6       54.80       43.62      4.83 o
   6  13   6       63.10       65.62      5.21 o
   7  13   6      201.65      224.87      8.89 o
   8  13   6      125.13      114.70      6.91 o
   9  13   6        0.38       -4.70      4.70 o
  10  13   6        7.09        0.27      4.94 o
  11  13   6        4.78        7.15      8.97 o
  -3  14   6       18.35       19.85      4.50 o
  -2  14   6       94.64      100.18      6.60 o
  -1  14   6      221.72      252.68     13.95 o
   0  14   6      207.34      211.27      8.94 o
   1  14   6       89.58       91.99      5.24 o
   2  14   6      104.08      107.27      7.22 o
   3  14   6      193.22      186.69      7.39 o
   4  14   6      337.52      330.45     10.23 o
   5  14   6       66.88       58.01      5.07 o
   6  14   6       56.68       49.48      4.95 o
   7  14   6       29.90       37.63      4.93 o
   8  14   6       43.24       43.08      6.54 o
   9  14   6        4.33        8.06      4.94 o
  10  14   6        4.60        3.03      7.54 o
  -2  15   6        2.44       -3.75      3.95 o
  -1  15   6       78.89       72.61      5.96 o
   0  15   6      198.65      214.18      9.32 o
   1  15   6       13.10       11.79      3.96 o
   2  15   6       47.55       51.51      5.46 o
   3  15   6       52.89       55.36      5.75 o
   4  15   6       18.14       23.46      4.84 o
   5  15   6        1.10       -2.71      3.83 o
   6  15   6       33.56       28.83      5.37 o
   7  15   6       37.77       36.52      8.49 o
   8  15   6       60.26       65.40      9.36 o
   9  15   6       64.49       62.91     10.76 o
   0  16   6       47.37       46.74      5.14 o
   1  16   6       11.75       10.52      5.50 o
   2  16   6       30.53       33.10      6.41 o
   3  16   6       66.92       75.22      7.64 o
   4  16   6      115.43      129.49      8.17 o
   5  16   6      140.98      140.32     12.34 o
   6  16   6       27.30       29.02      5.61 o
   7  16   6        0.38       -1.26      4.48 o
   3  17   6        1.52        2.50      5.47 o
   4  17   6        0.95        1.82      4.37 o
   5  17   6        9.08       15.82      8.97 o
  -3 -11   7       84.54       86.34      7.12 o
  -2 -11   7       31.05       32.89      9.74 o
  -1 -11   7        8.99        5.22      4.41 o
   0 -11   7        6.62        2.38      1.93 o
   1 -11   7        9.17        4.62      2.92 o
  -5 -10   7        0.16       -2.71      3.84 o
  -4 -10   7       23.68       19.68      4.40 o
  -3 -10   7        0.05       -0.35      3.31 o
  -2 -10   7       34.60       26.13      4.04 o
  -1 -10   7       11.38        9.15      2.35 o
   0 -10   7       83.34       80.04      3.52 o
   1 -10   7       41.32       71.02     14.07 o
   2 -10   7      126.80      142.64     18.63 o
   3 -10   7      117.36      138.38     18.25 o
  -6  -9   7        3.88        5.32      3.56 o
  -5  -9   7        3.45        2.33      2.73 o
  -4  -9   7       17.78       24.95      4.35 o
  -3  -9   7        9.41       11.45      3.59 o
  -2  -9   7       51.14       55.75      4.33 o
  -1  -9   7       83.28       78.39      3.73 o
   0  -9   7       20.33       19.56      2.74 o
   1  -9   7       33.92       23.04      9.58 o
   2  -9   7      185.65      212.37     20.53 o
   3  -9   7      128.79      133.37     17.11 o
   5  -9   7        9.47        5.00      2.17 o
  -7  -8   7       28.35       28.46      4.64 o
  -6  -8   7       44.06       48.96      5.30 o
  -5  -8   7       42.01       46.22      4.23 o
  -4  -8   7        7.78        3.87      2.41 o
  -3  -8   7       17.37       20.73      3.02 o
  -2  -8   7      158.17      170.89      5.90 o
  -1  -8   7      304.97      291.12      7.36 o
   0  -8   7       10.04        9.66      2.52 o
   1  -8   7        0.60        3.61      1.97 o
   2  -8   7        0.21       -2.74      7.38 o
   3  -8   7       43.48       49.12     11.56 o
   5  -8   7      104.58      109.66      4.02 o
   6  -8   7      159.15      165.09      5.76 o
  -8  -7   7       17.16       13.42      4.22 o
  -7  -7   7       19.70       20.63      4.12 o
  -6  -7   7        7.34        4.99      3.38 o
  -5  -7   7        9.01        4.49      2.89 o
  -4  -7   7        2.07        2.85      2.41 o
  -3  -7   7       19.98       18.56      2.24 o
  -2  -7   7       18.39       16.48      2.52 o
  -1  -7   7       37.08       38.75      2.93 o
   0  -7   7       38.11       38.18      1.80 o
   1  -7   7       61.39       62.01      3.96 o
   2  -7   7       70.17       57.64     11.18 o
   3  -7   7      389.31      399.04     25.78 o
   5  -7   7       50.78       47.66      2.65 o
   6  -7   7        2.15        0.53      2.02 o
   7  -7   7       48.96       49.21      4.56 o
  -8  -6   7       23.90       28.62      4.74 o
  -7  -6   7       66.64       81.43      5.81 o
  -6  -6   7       64.44       56.87      6.62 o
  -5  -6   7       22.02       22.11      3.45 o
  -4  -6   7       22.92       24.18      3.78 o
  -3  -6   7        2.91        0.57      1.79 o
  -2  -6   7      513.79      525.64     11.36 o
  -1  -6   7      743.42      765.43     14.52 o
   0  -6   7       60.20       62.04      2.31 o
   1  -6   7       16.22       17.13      1.73 o
   2  -6   7        9.98        7.45      6.54 o
   3  -6   7       19.59       14.29      7.38 o
   4  -6   7      222.18      220.73      9.28 o
   5  -6   7       57.36       56.03      2.77 o
   6  -6   7       19.91       19.67      2.44 o
   7  -6   7      179.83      195.74      8.79 o
   8  -6   7       53.52       58.87      5.56 o
  -9  -5   7       69.91       65.74      7.28 o
  -8  -5   7       22.22       30.05      4.58 o
  -7  -5   7       13.35       14.71      3.22 o
  -6  -5   7      284.60      287.67     10.83 o
  -5  -5   7      122.87      111.36      4.92 o
  -4  -5   7      106.00      112.48      6.69 o
  -3  -5   7       66.91       70.97      3.98 o
  -2  -5   7        9.85       14.20      1.53 o
  -1  -5   7      419.43      399.47      6.44 o
   0  -5   7       24.56       23.79      1.59 o
   1  -5   7      441.44      422.91      9.67 o
   2  -5   7       20.38       13.53      6.39 o
   3  -5   7      350.12      357.06     21.59 o
   4  -5   7      267.84      277.66      6.37 o
   5  -5   7        8.11        7.63      1.67 o
   6  -5   7      113.78      115.91      4.70 o
   7  -5   7      259.86      253.73      7.94 o
   8  -5   7      176.76      161.33     10.76 o
   9  -5   7      218.41      223.98     10.78 o
  -9  -4   7        4.30       -2.86      4.43 o
  -8  -4   7       37.53       19.66      4.94 o
  -7  -4   7      126.79      140.85      6.87 o
  -6  -4   7      502.84      516.62     11.76 o
  -5  -4   7      285.80      281.06      7.77 o
  -4  -4   7      935.86      917.05     14.99 o
  -3  -4   7      329.45      330.12      6.87 o
  -2  -4   7        8.72       10.01      1.31 o
  -1  -4   7      765.43      757.43     10.16 o
   0  -4   7     1674.99     1598.43     21.69 o
   1  -4   7      126.98      125.86      3.50 o
   2  -4   7       17.44       19.90      1.24 o
   3  -4   7       30.02       35.98      2.01 o
   4  -4   7       85.44       87.86      3.95 o
   5  -4   7      394.89      384.31      8.85 o
   6  -4   7       61.51       68.29      3.64 o
   7  -4   7        0.68        1.17      2.97 o
   8  -4   7        0.36        0.31      3.08 o
   9  -4   7        6.16       -0.78      7.22 o
  -9  -3   7      248.91      271.83     12.30 o
  -8  -3   7      161.67      149.44      8.67 o
  -7  -3   7       88.94       81.64      5.52 o
  -6  -3   7      461.99      442.79     10.59 o
  -5  -3   7      553.68      538.97     11.53 o
  -4  -3   7      669.56      653.07     11.53 o
  -3  -3   7     1343.33     1346.66     16.08 o
  -2  -3   7      279.77      291.56      5.40 o
  -1  -3   7     1072.58     1050.42     14.09 o
   0  -3   7        5.41        3.25      0.90 o
   1  -3   7        2.57        1.35      0.76 o
   2  -3   7      135.54      140.00      3.59 o
   3  -3   7       34.17       38.20      2.63 o
   4  -3   7      309.01      312.61      9.37 o
   5  -3   7       33.97       26.34      1.94 o
   6  -3   7       16.95       15.79      2.34 o
   7  -3   7        5.06        3.26      2.17 o
   8  -3   7       30.03       24.64      2.76 o
   9  -3   7      109.73      121.72      8.62 o
  10  -3   7      127.46      126.82      8.84 o
 -10  -2   7       59.07       54.29      6.15 o
  -9  -2   7      170.89      182.37     10.02 o
  -8  -2   7      130.65      143.23      8.42 o
  -7  -2   7      158.35      163.79      7.20 o
  -6  -2   7        3.39        2.59      2.16 o
  -5  -2   7      413.35      401.40      8.64 o
  -4  -2   7      251.61      240.22      5.51 o
  -3  -2   7       21.73       16.60      1.55 o
  -2  -2   7        8.49       10.25      1.24 o
  -1  -2   7      547.17      540.29      7.58 o
   0  -2   7     2273.83     2214.66     25.59 o
   1  -2   7     1506.61     1573.13     25.22 o
   2  -2   7      522.55      540.56      7.95 o
   3  -2   7       45.27       42.62      1.58 o
   4  -2   7       67.42       64.60      2.46 o
   5  -2   7      440.70      476.33      8.36 o
   6  -2   7        2.96        1.71      1.24 o
   7  -2   7        8.22        6.82      1.91 o
   8  -2   7       91.74       94.51      4.92 o
   9  -2   7       23.90       26.81      4.18 o
  10  -2   7      185.90      197.09      8.43 o
  11  -2   7      218.76      220.50     11.35 o
 -10  -1   7       65.12       64.43      6.50 o
  -9  -1   7        5.06        6.33      4.59 o
  -8  -1   7      340.06      357.93     13.08 o
  -7  -1   7       43.96       53.83      3.83 o
  -6  -1   7      180.73      187.12      6.13 o
  -5  -1   7     1511.47     1457.65     22.16 o
  -4  -1   7     1102.46     1096.36     15.76 o
  -3  -1   7     1471.09     1407.71     17.75 o
  -2  -1   7     1378.61     1399.71     17.44 o
  -1  -1   7      542.86      546.77      7.17 o
   0  -1   7      921.13      925.42     11.59 o
   1  -1   7      805.81      811.10     10.77 o
   2  -1   7       93.76      124.05      2.35 o
   3  -1   7       95.78      110.38      2.26 o
   4  -1   7        9.35        6.05      0.96 o
   5  -1   7        6.61        3.69      1.03 o
   6  -1   7      176.40      178.30      4.65 o
   7  -1   7       82.20       76.98      3.70 o
   8  -1   7        1.14       -2.16      2.16 o
   9  -1   7        3.02       -2.54      2.54 o
  10  -1   7       81.56       73.37      5.59 o
  11  -1   7        9.32        7.02      3.87 o
 -10   0   7        0.96       -2.24      4.58 o
  -9   0   7       36.99       31.52      4.87 o
  -8   0   7      519.45      544.26     12.88 o
  -7   0   7      439.48      458.54     11.05 o
  -6   0   7      216.33      228.44      6.44 o
  -5   0   7      874.46      867.65     14.54 o
  -4   0   7      295.00      326.80      6.10 o
  -3   0   7        2.79        0.84      1.23 o
  -2   0   7      444.65      425.71      6.28 o
  -1   0   7       28.97       30.43      1.49 o
   0   0   7      340.34      351.95      4.96 o
   1   0   7      148.30      110.14      2.17 o
   2   0   7      755.93      699.75     11.42 o
   3   0   7       50.22       39.02      1.57 o
   4   0   7      258.90      250.17      5.38 o
   5   0   7     1108.16     1111.45     14.67 o
   6   0   7      109.27      107.87      3.40 o
   7   0   7       25.72       37.20      2.94 o
   8   0   7       54.84       50.69      4.11 o
   9   0   7        9.45        9.21      3.80 o
  10   0   7       52.51       61.56      5.33 o
  11   0   7      212.03      231.62     10.05 o
 -10   1   7       22.70       19.50      6.93 o
  -9   1   7       56.89       57.42      6.90 o
  -8   1   7       25.77       23.27      3.75 o
  -7   1   7        0.90        1.41      2.95 o
  -6   1   7      431.45      411.91      9.48 o
  -5   1   7      304.23      296.19      6.43 o
  -4   1   7     1064.17     1070.47     14.40 o
  -3   1   7     2078.68     1988.47     24.08 o
  -2   1   7     1881.39     1847.50     20.90 o
  -1   1   7     4817.71     5005.11     50.41 o
   0   1   7     2418.61     2419.32     26.42 o
   1   1   7     2599.55     2593.42     29.88 o
   2   1   7     4511.31     4591.98     51.44 o
   3   1   7     2124.64     2131.37     24.57 o
   4   1   7       49.65       42.52      1.59 o
   5   1   7        2.01        0.63      1.02 o
   6   1   7     1012.39      977.74     15.33 o
   7   1   7     1712.83     1727.89     28.63 o
   8   1   7       79.48       93.80      9.96 o
   9   1   7        0.22        2.63      2.87 o
  10   1   7       38.76       36.39      4.68 o
  11   1   7       10.62       16.03      4.25 o
  12   1   7        0.54       -3.34      3.66 o
 -10   2   7        0.14       -4.28      4.28 o
  -9   2   7        5.87        8.08      4.05 o
  -8   2   7       31.34       34.17      4.68 o
  -7   2   7      965.44      934.09     20.64 o
  -6   2   7      151.78      151.64      5.22 o
  -5   2   7       26.41       25.64      2.35 o
  -4   2   7      866.12      859.86     12.97 o
  -3   2   7     2229.74     2247.69     28.86 o
  -2   2   7     1811.00     1721.25     20.88 o
  -1   2   7     2382.80     2391.03     25.01 o
   0   2   7       21.42       21.31      1.19 o
   1   2   7      831.43      939.41     11.06 o
   2   2   7      738.24      852.55     10.10 o
   3   2   7      988.13     1077.77     14.28 o
   4   2   7      365.72      410.88      8.30 o
   5   2   7      403.81      427.69      6.97 o
   6   2   7     1316.96     1339.80     19.49 o
   7   2   7     2662.36     2770.54     50.90 o
   8   2   7      439.08      439.80     12.52 o
   9   2   7        3.63        3.49      2.85 o
  10   2   7        3.82        0.26      4.92 o
  11   2   7      148.45      174.85      8.94 o
  12   2   7      145.88      153.19      8.95 o
  -9   3   7       19.44        9.15      4.78 o
  -8   3   7       41.33       34.57      4.65 o
  -7   3   7      321.83      335.94      9.13 o
  -6   3   7      155.31      147.57      5.90 o
  -5   3   7       62.35       65.81      3.29 o
  -4   3   7      734.46      737.62     11.45 o
  -3   3   7        0.45       -1.08      1.08 o
  -2   3   7     1657.41     1811.02     23.45 o
  -1   3   7       92.29      106.26      2.76 o
   0   3   7     1458.66     1642.49     18.79 o
   1   3   7     2418.85     2671.56     31.15 o
   2   3   7     3525.16     3460.13     37.08 o
   3   3   7     5437.94     5689.01     60.01 o
   4   3   7     2105.80     2072.43     24.26 o
   5   3   7      527.97      498.26      6.97 o
   6   3   7     1197.55     1203.63     17.67 o
   7   3   7     1679.14     1612.91     25.45 o
   8   3   7      192.62      199.90      9.15 o
   9   3   7       94.34      100.13      8.44 o
  10   3   7       15.40        8.67      3.74 o
  11   3   7       11.75       13.71      5.63 o
  12   3   7        6.83       -1.13      4.64 o
  -9   4   7        0.04        0.19      4.37 o
  -8   4   7       65.68       64.00      5.62 o
  -7   4   7       29.01       32.16      4.40 o
  -6   4   7      863.08      908.03     17.00 o
  -5   4   7      147.38      149.09      5.81 o
  -4   4   7      708.24      701.68     11.04 o
  -3   4   7      542.60      514.02      8.37 o
  -2   4   7     2181.65     2119.20     27.27 o
  -1   4   7       48.64       22.58      2.10 o
   0   4   7     1848.11     1659.67     23.19 o
   1   4   7     2190.89     2169.13     27.22 o
   2   4   7     2136.93     2242.61     24.76 o
   3   4   7     4634.28     4755.40     50.57 o
   4   4   7     1952.74     1934.63     22.96 o
   5   4   7      413.44      421.51      6.23 o
   6   4   7      206.22      236.51      5.34 o
   7   4   7      163.38      160.56      6.11 o
   8   4   7      396.61      432.69     10.73 o
   9   4   7      481.12      459.63     13.48 o
  10   4   7        1.16       -2.88      2.88 o
  11   4   7       66.02       60.49      6.38 o
  12   4   7      183.36      178.23     12.02 o
  -9   5   7      116.41      110.04      8.65 o
  -8   5   7       34.32       30.07      5.63 o
  -7   5   7      267.26      256.48      9.42 o
  -6   5   7       63.85       54.98      3.77 o
  -5   5   7      436.10      442.40     10.33 o
  -4   5   7       48.32       46.64      3.09 o
  -3   5   7      151.39      157.19      4.69 o
  -2   5   7      226.05      208.10      5.19 o
  -1   5   7        2.07        0.98      1.13 o
   0   5   7     1340.94     1358.43     18.06 o
   1   5   7      458.41      421.54      6.90 o
   2   5   7      109.43      110.96      3.04 o
   3   5   7     1231.02     1244.17     18.12 o
   4   5   7     2521.31     2673.35     36.16 o
   5   5   7     1406.07     1453.23     19.33 o
   6   5   7      161.86      143.04      4.18 o
   7   5   7     1009.38      976.42     17.23 o
   8   5   7     1598.41     1525.81     28.06 o
   9   5   7      360.85      388.63     10.68 o
  10   5   7      225.21      217.26      9.46 o
  11   5   7       93.01       96.67     22.09 o
  12   5   7       36.35       44.16      7.93 o
  -9   6   7       29.38       31.20     15.71 o
  -8   6   7       44.57       33.43      5.94 o
  -7   6   7        6.53        2.59      3.83 o
  -6   6   7      303.25      304.61      8.80 o
  -5   6   7       11.70       11.15      2.71 o
  -4   6   7      245.71      244.28      7.04 o
  -3   6   7      601.31      613.43     11.00 o
  -2   6   7        2.71        4.90      1.36 o
  -1   6   7      446.23      419.17      7.31 o
   0   6   7      152.80      149.18      3.79 o
   1   6   7       69.66       95.86      3.47 o
   2   6   7     1452.31     1518.31     18.59 o
   3   6   7     1630.51     1591.23     20.81 o
   4   6   7     2183.75     2138.90     27.35 o
   5   6   7     1075.58      985.58     14.05 o
   6   6   7      489.25      473.43      9.69 o
   7   6   7      229.49      223.36      5.77 o
   8   6   7      541.88      488.52     12.08 o
   9   6   7       33.73       35.44      3.99 o
  10   6   7       70.38       64.31      4.97 o
  11   6   7        0.87       -4.28      4.57 o
  12   6   7       77.45       78.02     10.19 o
  -8   7   7       14.09       10.96      6.43 o
  -7   7   7       62.20       55.31      9.96 o
  -6   7   7       33.81       28.88      4.23 o
  -5   7   7       31.00       28.26      3.27 o
  -4   7   7      129.87      128.80      5.25 o
  -3   7   7        5.38        5.51      2.29 o
  -2   7   7        1.78        1.93      1.42 o
  -1   7   7      674.40      663.33     12.71 o
   0   7   7     1457.70     1406.69     20.50 o
   1   7   7      702.95      644.36      9.87 o
   2   7   7       25.50       12.96      1.54 o
   3   7   7      172.22      186.86      4.58 o
   4   7   7       37.18       34.03      2.34 o
   5   7   7        2.55        0.95      1.44 o
   6   7   7       49.27       50.38      3.09 o
   7   7   7       23.49       26.48      2.77 o
   8   7   7      696.74      651.37     14.74 o
   9   7   7      700.87      693.09     15.99 o
  10   7   7      211.28      194.04      9.20 o
  11   7   7        2.66       -2.36      4.18 o
  12   7   7      137.21      154.28     21.21 o
  -8   8   7      127.81      137.22     12.20 o
  -7   8   7      254.85      245.46     11.61 o
  -6   8   7       24.35       12.92      4.16 o
  -5   8   7       19.75       20.03      3.72 o
  -4   8   7      374.31      369.08      9.23 o
  -3   8   7      160.21      171.38      5.88 o
  -2   8   7        0.28       -0.29      1.45 o
  -1   8   7       20.29       15.56      1.86 o
   0   8   7      247.61      256.89      4.99 o
   1   8   7      134.42      142.50      3.98 o
   2   8   7      124.85       99.17      3.50 o
   3   8   7       48.03       51.09      2.68 o
   4   8   7       96.74       87.45      3.93 o
   5   8   7      662.10      629.94     11.04 o
   6   8   7      546.95      529.89     10.81 o
   7   8   7       11.32       11.01      2.30 o
   8   8   7      241.15      242.25     10.22 o
   9   8   7      672.26      681.48     18.48 o
  10   8   7      285.91      303.93     11.87 o
  11   8   7       86.19       98.03      7.40 o
  12   8   7       15.81        6.48      7.98 o
  -7   9   7       30.75       31.18      8.07 o
  -6   9   7       24.38       25.33      6.92 o
  -5   9   7       69.10       69.55      5.27 o
  -4   9   7      118.23      122.24      6.84 o
  -3   9   7      399.77      415.07      9.71 o
  -2   9   7        3.57        6.29      2.21 o
  -1   9   7        2.22        0.10      1.48 o
   0   9   7      373.77      356.89      6.15 o
   1   9   7      879.97      863.13     11.79 o
   2   9   7      266.23      268.30      5.16 o
   3   9   7      342.46      349.62      6.63 o
   4   9   7        2.35        3.49      1.53 o
   5   9   7      326.79      321.00      7.17 o
   6   9   7      798.72      783.14     14.61 o
   7   9   7      473.67      478.64     10.59 o
   8   9   7        7.39       12.83      3.79 o
   9   9   7       13.81       19.28      4.46 o
  10   9   7        5.70       -3.48      3.60 o
  11   9   7        6.99        3.60      4.30 o
  12   9   7        1.18       -1.24     10.57 o
  -7  10   7      276.84      310.23     15.97 o
  -6  10   7      237.97      239.53     12.77 o
  -5  10   7       43.45       40.95      4.62 o
  -4  10   7      140.30      132.08      6.53 o
  -3  10   7     1050.95      994.33     20.74 o
  -2  10   7      329.97      314.14      8.12 o
  -1  10   7       15.98       11.22      2.45 o
   0  10   7       20.40       20.98      2.33 o
   1  10   7        6.13        5.44      1.56 o
   2  10   7       42.32       40.74      2.25 o
   3  10   7       42.51       43.69      2.38 o
   4  10   7       10.96        9.49      1.84 o
   5  10   7       98.18       93.29      3.91 o
   6  10   7      308.88      321.16     10.89 o
   7  10   7      195.63      201.97      7.52 o
   8  10   7        7.21       -0.25      3.14 o
   9  10   7       30.96       36.35      5.14 o
  10  10   7      304.50      296.18     13.10 o
  11  10   7      355.21      389.97     14.62 o
  12  10   7       54.51       61.85     11.18 o
  -6  11   7      152.56      155.28      9.14 o
  -5  11   7        0.32       -2.20      3.74 o
  -4  11   7       67.08       67.25      5.23 o
  -3  11   7      195.27      197.79      7.84 o
  -2  11   7       13.99       22.95      3.50 o
  -1  11   7        2.49        2.13      2.45 o
   0  11   7       29.61       23.53      2.35 o
   1  11   7      487.87      490.56      9.26 o
   2  11   7      167.82      148.74      4.75 o
   3  11   7       38.41       35.99      2.81 o
   4  11   7        9.89       10.59      2.28 o
   5  11   7       84.21       83.22      4.82 o
   6  11   7        3.04        1.32      2.54 o
   7  11   7       66.06       72.87      4.89 o
   8  11   7       66.74       82.69      6.30 o
   9  11   7        0.89       -2.16      3.86 o
  10  11   7        5.32        5.99      4.27 o
  11  11   7       38.69       42.25     14.14 o
  12  11   7       34.23       40.97      8.25 o
  -5  12   7       56.03       56.56      6.18 o
  -4  12   7      144.63      151.00      8.24 o
  -3  12   7      272.44      268.21     10.61 o
  -2  12   7      371.06      375.13     10.82 o
  -1  12   7      154.96      173.35      7.23 o
   0  12   7      114.73      111.55      5.66 o
   1  12   7       37.94       35.19      3.17 o
   2  12   7       48.79       45.92      3.43 o
   3  12   7       43.73       41.98      3.12 o
   4  12   7       64.77       68.43      4.35 o
   5  12   7        5.78       -0.08      2.42 o
   6  12   7        0.73       -2.52      2.52 o
   7  12   7        0.95        2.78      2.84 o
   8  12   7       99.17      103.84      7.15 o
   9  12   7       50.21       41.70      7.30 o
  10  12   7        7.48        2.01      6.73 o
  11  12   7       70.64       71.87      9.43 o
  -4  13   7       21.66       17.45      5.08 o
  -3  13   7       10.57        6.89      4.02 o
  -2  13   7      122.09      117.18      7.13 o
  -1  13   7       51.73       50.19      4.47 o
   0  13   7        3.44        5.23      2.82 o
   1  13   7       32.18       33.94      4.40 o
   2  13   7      108.60       99.08      4.70 o
   3  13   7       20.54       14.94      2.89 o
   4  13   7        0.81        1.10      2.49 o
   5  13   7       12.01        9.85      3.34 o
   6  13   7        7.95        3.75      3.57 o
   7  13   7       58.02       68.54      5.53 o
   8  13   7       97.83       88.81      7.51 o
   9  13   7        0.49       -2.86      4.73 o
  10  13   7        0.34        1.47      5.51 o
  11  13   7       56.12       66.18      9.37 o
  -3  14   7       19.47       20.92      4.75 o
  -2  14   7      128.77      130.27      7.64 o
  -1  14   7       96.67      107.64      6.99 o
   0  14   7       36.66       43.71      5.07 o
   1  14   7       70.56       66.23      5.59 o
   2  14   7      147.49      156.22      6.32 o
   3  14   7       48.39       49.97      4.01 o
   4  14   7       98.84      100.83      5.81 o
   5  14   7       51.91       50.53      4.80 o
   6  14   7        1.45       -2.70      3.13 o
   7  14   7        4.32       -3.14      3.14 o
   8  14   7       89.31       88.05      7.72 o
   9  14   7       93.50      103.26      8.53 o
  10  14   7        0.59       -1.55      4.98 o
  -2  15   7       42.79       46.67      5.70 o
  -1  15   7      121.97      136.52      7.86 o
   0  15   7      144.88      142.37      9.81 o
   1  15   7       75.63       71.53      6.98 o
   2  15   7        0.78        4.05      3.54 o
   3  15   7        9.33       12.66      5.49 o
   4  15   7       45.03       32.22      5.32 o
   5  15   7      119.88      101.77      6.40 o
   6  15   7        1.19       -2.51      4.69 o
   7  15   7       28.95       31.09      4.91 o
   8  15   7       52.04       56.09      7.02 o
   9  15   7       20.21       14.48      5.62 o
   0  16   7        1.16        1.22      3.89 o
   1  16   7        3.17        2.91      3.84 o
   2  16   7        1.58       -4.61      5.40 o
   3  16   7       52.19       65.06      6.39 o
   4  16   7       74.46       83.85      7.70 o
   5  16   7       49.14       54.02      6.41 o
   6  16   7       35.38       29.99      5.57 o
   7  16   7        6.61        5.11      8.10 o
   8  16   7       10.78       12.16      6.53 o
   2  17   7       39.57       27.22     10.26 o
   3  17   7        4.11        1.81      5.48 o
   4  17   7       16.90       15.55      7.09 o
   5  17   7      120.97      126.88      8.64 o
  -3 -10   8       41.13       40.92      4.94 o
  -2 -10   8       24.02       23.51      4.48 o
  -1 -10   8        7.49        6.30      2.38 o
   0 -10   8        7.45        9.55      2.00 o
   1 -10   8       37.40       32.09     12.70 o
   2 -10   8      123.37      160.28     20.15 o
  -5  -9   8        0.25        0.09      3.64 o
  -4  -9   8        8.51        9.92      4.54 o
  -3  -9   8       59.94       63.92      5.40 o
  -2  -9   8      141.73      142.11      9.93 o
  -1  -9   8      173.82      168.51      7.67 o
   0  -9   8        6.47        5.14      1.87 o
   1  -9   8       17.97       25.15      3.26 o
   2  -9   8      224.38      260.35     23.19 o
   3  -9   8      143.40      179.82     20.07 o
  -6  -8   8       10.17        8.45      3.70 o
  -5  -8   8       39.18       39.03      5.81 o
  -4  -8   8       33.99       25.16      4.49 o
  -3  -8   8       11.81        9.37      3.43 o
  -2  -8   8      143.52      153.53      5.92 o
  -1  -8   8      550.65      559.04     11.89 o
   0  -8   8        6.37        7.27      1.80 o
   1  -8   8       65.26       78.81      5.04 o
   2  -8   8        7.55        2.74      8.90 o
   3  -8   8        4.71        8.44      9.35 o
   5  -8   8       60.14       61.29      5.70 o
  -7  -7   8        4.22        3.46      4.80 o
  -6  -7   8       15.31       13.91      3.82 o
  -5  -7   8       38.65       34.78      4.42 o
  -4  -7   8       23.79       25.52      3.35 o
  -3  -7   8      124.68      103.75      6.01 o
  -2  -7   8       14.87        6.86      2.53 o
  -1  -7   8       59.80       51.42      3.25 o
   0  -7   8       94.40       91.42      5.77 o
   1  -7   8       34.36       36.55      4.22 o
   2  -7   8        8.57       11.79      8.21 o
   3  -7   8      388.67      414.93     26.54 o
   5  -7   8       62.96       64.21      3.01 o
   6  -7   8       96.28      101.85      4.48 o
   7  -7   8      110.09       94.28      8.14 o
  -8  -6   8        1.33       -3.55      3.57 o
  -7  -6   8        5.39        2.45      3.40 o
  -6  -6   8       36.01       45.09      4.64 o
  -5  -6   8        2.00        4.82      3.19 o
  -4  -6   8       11.18        6.79      2.72 o
  -3  -6   8        3.38        0.43      1.94 o
  -2  -6   8        1.31        2.71      2.21 o
  -1  -6   8       10.93        6.66      2.04 o
   0  -6   8      202.24      200.31      5.35 o
   1  -6   8      161.07      180.96     12.47 o
   2  -6   8       82.90       92.76     13.08 o
   3  -6   8      471.31      444.81     27.07 o
   4  -6   8      575.54      571.48     19.92 o
   5  -6   8       20.96       25.67      3.24 o
   6  -6   8        0.75       -1.84      1.84 o
   7  -6   8      113.09      121.30      5.53 o
  -8  -5   8        6.72        0.60      4.31 o
  -7  -5   8        7.98        7.59      3.49 o
  -6  -5   8       34.49       43.65      5.63 o
  -5  -5   8      108.20      101.53      5.53 o
  -4  -5   8      114.89      114.38      6.53 o
  -3  -5   8       28.05       31.78      2.78 o
  -2  -5   8       39.12       35.37      2.46 o
  -1  -5   8      214.19      222.29      7.59 o
   0  -5   8      428.81      422.51      8.89 o
   1  -5   8      106.40      108.98      3.40 o
   2  -5   8        0.10        1.50      1.87 o
   3  -5   8        4.79        3.14      1.55 o
   4  -5   8      122.58      107.36      6.46 o
   5  -5   8       27.04       28.30      2.23 o
   6  -5   8      107.56      106.89      4.54 o
   7  -5   8      209.34      198.98     11.15 o
   8  -5   8      215.52      221.60      9.78 o
  -9  -4   8      100.06      111.31      7.49 o
  -8  -4   8       12.34        9.98      4.00 o
  -7  -4   8      105.14      113.26      6.03 o
  -6  -4   8       95.22      100.76      5.19 o
  -5  -4   8        4.04        7.10      2.62 o
  -4  -4   8        0.47        0.16      2.15 o
  -3  -4   8       45.29       42.76      2.75 o
  -2  -4   8        0.46        0.90      1.47 o
  -1  -4   8        1.50        1.91      1.03 o
   0  -4   8      433.92      435.09      8.07 o
   1  -4   8      308.73      300.73      5.69 o
   2  -4   8       68.59       65.91      3.62 o
   3  -4   8        3.76        3.98      1.59 o
   4  -4   8     1187.13     1158.18     19.58 o
   5  -4   8      832.30      776.49     15.82 o
   6  -4   8      230.00      243.22      7.10 o
   7  -4   8       17.32       17.82      2.86 o
   8  -4   8        6.81        8.03      3.50 o
   9  -4   8       89.70       81.26      6.85 o
  -9  -3   8      106.66      119.00      7.60 o
  -8  -3   8       52.57       54.12      5.53 o
  -7  -3   8       11.84       11.94      4.16 o
  -6  -3   8       60.47       68.22      4.65 o
  -5  -3   8      643.99      620.83     12.98 o
  -4  -3   8      200.39      199.78      6.25 o
  -3  -3   8        2.91        3.64      1.73 o
  -2  -3   8       10.26        9.18      1.44 o
  -1  -3   8      524.32      528.88      8.19 o
   0  -3   8      525.14      541.81      7.29 o
   1  -3   8     1122.36     1107.31     15.53 o
   2  -3   8      406.18      402.54      6.35 o
   3  -3   8      112.73      106.27      2.84 o
   4  -3   8       87.19       85.69      2.88 o
   5  -3   8      354.76      352.09      8.51 o
   6  -3   8       91.99       95.29      4.43 o
   7  -3   8       22.85       27.19      3.13 o
   8  -3   8       70.35       76.13      6.02 o
   9  -3   8      137.09      147.79      8.57 o
  10  -3   8       67.37       75.00     12.70 o
  -9  -2   8      216.28      237.38      9.96 o
  -8  -2   8      218.70      217.82      9.08 o
  -7  -2   8      196.57      210.42      7.60 o
  -6  -2   8       91.32       87.25      4.84 o
  -5  -2   8      225.40      210.44      6.75 o
  -4  -2   8       63.46       64.62      3.33 o
  -3  -2   8        0.20        2.96      1.36 o
  -2  -2   8       66.62       59.59      2.48 o
  -1  -2   8        2.20        3.33      1.14 o
   0  -2   8     1496.36     1468.15     17.69 o
   1  -2   8       54.24       51.59      2.44 o
   2  -2   8      534.47      568.16      8.63 o
   3  -2   8        2.93        3.25      1.00 o
   4  -2   8       22.27       22.73      1.69 o
   5  -2   8      360.73      354.40      7.54 o
   6  -2   8      325.84      328.96      8.81 o
   7  -2   8      155.00      166.57      5.00 o
   8  -2   8      207.28      194.44      6.77 o
   9  -2   8      145.00      153.12      6.60 o
  10  -2   8      163.08      149.66      7.16 o
  -9  -1   8       35.24       40.30      5.47 o
  -8  -1   8       22.18       24.41      4.49 o
  -7  -1   8        0.29        0.70      2.63 o
  -6  -1   8        6.60        8.24      2.51 o
  -5  -1   8      131.42      135.36      4.85 o
  -4  -1   8      665.18      610.83     11.03 o
  -3  -1   8     2598.16     2519.51     32.25 o
  -2  -1   8      348.50      341.92      5.93 o
  -1  -1   8      273.10      271.19      4.42 o
   0  -1   8      674.37      736.65      9.75 o
   1  -1   8      413.44      382.88      6.00 o
   2  -1   8      413.68      398.50      5.60 o
   3  -1   8      167.64      179.17      3.18 o
   4  -1   8        9.68       12.06      1.02 o
   5  -1   8       95.36      104.62      3.72 o
   6  -1   8       49.73       54.62      2.47 o
   7  -1   8      172.43      168.77      5.39 o
   8  -1   8      101.28      109.10      6.67 o
   9  -1   8        0.04       -0.44      2.54 o
  10  -1   8        1.25       -0.60      2.97 o
  11  -1   8       31.69       34.58      4.84 o
  -9   0   8       92.31       98.45      8.43 o
  -8   0   8      275.18      287.98     10.33 o
  -7   0   8      680.42      703.79     14.93 o
  -6   0   8      712.19      695.08     12.99 o
  -5   0   8      347.28      341.81      8.06 o
  -4   0   8      638.59      624.93     11.24 o
  -3   0   8     1268.81     1303.80     18.08 o
  -2   0   8     1308.17     1302.02     18.70 o
  -1   0   8       12.33       11.63      1.36 o
   0   0   8      108.06       96.29      2.40 o
   1   0   8      155.65      143.39      3.03 o
   2   0   8      100.92      135.34      3.13 o
   3   0   8      221.41      245.06      4.59 o
   4   0   8      189.28      190.82      4.00 o
   5   0   8      377.09      385.07      8.77 o
   6   0   8        2.96        3.20      1.51 o
   7   0   8       34.38       29.93      3.04 o
   8   0   8        6.59        6.21      2.58 o
   9   0   8        5.92        3.47      2.82 o
  10   0   8       73.15       78.27      5.77 o
  11   0   8      206.82      214.31     12.68 o
  -9   1   8       89.49       80.51      7.84 o
  -8   1   8      231.47      231.13      9.52 o
  -7   1   8      332.08      339.50     10.12 o
  -6   1   8      292.56      303.56      7.69 o
  -5   1   8        2.19       -0.24      1.91 o
  -4   1   8      537.23      493.82      9.32 o
  -3   1   8      667.87      635.48      9.47 o
  -2   1   8       56.72       51.17      2.33 o
  -1   1   8      494.47      484.18      7.09 o
   0   1   8      199.92      212.36      5.28 o
   1   1   8      740.35      719.80      8.92 o
   2   1   8     4013.92     4165.46     46.91 o
   3   1   8     1370.37     1402.89     16.72 o
   4   1   8        2.82        4.25      0.87 o
   5   1   8       52.72       45.69      1.80 o
   6   1   8      606.48      654.90      9.01 o
   7   1   8       43.65       47.92      4.07 o
   8   1   8        8.92       12.24      3.03 o
   9   1   8       18.56       20.64      3.64 o
  10   1   8        1.79        3.93      3.16 o
  11   1   8       51.64       41.42      5.26 o
  -9   2   8       97.88      115.59      7.58 o
  -8   2   8        1.22       -0.79      3.43 o
  -7   2   8      248.21      238.15      7.81 o
  -6   2   8       32.17       32.81      3.45 o
  -5   2   8      105.47       99.19      4.16 o
  -4   2   8     1185.70     1190.61     17.01 o
  -3   2   8     1693.51     1725.15     21.45 o
  -2   2   8     3304.10     3180.63     36.98 o
  -1   2   8      507.10      529.47      7.30 o
   0   2   8      384.07      347.94      4.97 o
   1   2   8     1385.13     1473.86     17.85 o
   2   2   8        6.52       15.29      1.70 o
   3   2   8      209.63      204.50      4.68 o
   4   2   8      692.34      697.48      9.32 o
   5   2   8      409.78      384.81      6.02 o
   6   2   8       52.33       51.17      2.19 o
   7   2   8      143.58      140.00      4.61 o
   8   2   8      240.27      246.02     10.31 o
   9   2   8      120.58      113.89      6.43 o
  10   2   8        2.58        0.03      3.00 o
  11   2   8       33.52       38.92      6.61 o
  12   2   8       14.93       12.23      4.57 o
  -9   3   8       23.35       26.05      5.71 o
  -8   3   8      130.83      129.43      7.41 o
  -7   3   8      641.42      650.48     16.40 o
  -6   3   8      207.22      212.04      6.87 o
  -5   3   8      747.12      741.86     13.35 o
  -4   3   8     1583.76     1543.52     21.19 o
  -3   3   8      136.45      128.46      3.80 o
  -2   3   8       40.21       52.43      3.07 o
  -1   3   8     1425.03     1337.74     15.75 o
   0   3   8      607.74      581.41      8.29 o
   1   3   8      169.14      182.66      3.49 o
   2   3   8      652.45      612.13      7.93 o
   3   3   8      831.27      810.63     10.70 o
   4   3   8      192.74      189.15      3.81 o
   5   3   8        1.87        3.67      1.20 o
   6   3   8      495.47      452.13      8.43 o
   7   3   8      500.32      493.89      9.93 o
   8   3   8      372.69      411.53     13.13 o
   9   3   8      157.53      138.92      7.09 o
  10   3   8       19.42       14.91      4.01 o
  11   3   8       28.64       22.29      4.71 o
  12   3   8      127.37      149.69      8.91 o
  -9   4   8      102.20      101.77      8.65 o
  -8   4   8       37.17       24.63      4.66 o
  -7   4   8        8.89        6.03      3.62 o
  -6   4   8        4.02        5.00      4.14 o
  -5   4   8        0.95       -0.44      2.05 o
  -4   4   8      458.82      449.18      8.12 o
  -3   4   8       27.59       22.91      1.89 o
  -2   4   8     2847.45     2805.71     33.02 o
  -1   4   8     3692.99     3628.52     52.30 o
   0   4   8     3289.96     3112.23     38.56 o
   1   4   8     2654.65     2692.56     33.50 o
   2   4   8     1246.40     1151.11     14.46 o
   3   4   8     4518.77     4582.35     51.90 o
   4   4   8     4054.46     4178.40     47.44 o
   5   4   8      139.51      146.69      3.50 o
   6   4   8        4.26        1.66      1.82 o
   7   4   8      442.75      428.53      9.18 o
   8   4   8      318.35      314.38      8.76 o
   9   4   8       19.26       30.59      4.31 o
  10   4   8       37.85       32.03      4.75 o
  11   4   8        0.16       -1.98      3.78 o
  12   4   8       38.52       53.56      7.85 o
  -9   5   8        1.44        2.60      4.81 o
  -8   5   8       61.71       77.69      7.71 o
  -7   5   8        1.03       -3.66      3.66 o
  -6   5   8      455.82      447.77     12.61 o
  -5   5   8      479.46      471.94     11.03 o
  -4   5   8      198.49      182.30      5.68 o
  -3   5   8      287.18      277.63      6.64 o
  -2   5   8      381.24      375.03      7.66 o
  -1   5   8     1485.18     1338.51     18.30 o
   0   5   8     1429.21     1368.07     17.00 o
   1   5   8      413.37      385.17      7.92 o
   2   5   8      621.00      644.34     10.53 o
   3   5   8       44.23       41.34      2.36 o
   4   5   8        1.35        1.48      1.28 o
   5   5   8        0.35        1.44      1.53 o
   6   5   8       35.17       30.07      2.49 o
   7   5   8      321.98      305.02      6.80 o
   8   5   8     1321.00     1342.94     25.25 o
   9   5   8      656.75      673.54     16.62 o
  10   5   8        3.39        0.62      3.17 o
  11   5   8       30.08       19.13      4.80 o
  12   5   8       16.74       19.81      6.31 o
  -8   6   8        1.73       -3.57      4.40 o
  -7   6   8       67.82       58.19      6.49 o
  -6   6   8      234.52      233.90      8.91 o
  -5   6   8       20.91       18.14      3.10 o
  -4   6   8      229.60      226.62      7.04 o
  -3   6   8     1757.49     1725.16     25.49 o
  -2   6   8        1.76        0.84      1.59 o
  -1   6   8      917.62      935.68     14.82 o
   0   6   8        0.61        0.94      1.43 o
   1   6   8       26.82       40.95      2.30 o
   2   6   8      586.13      599.36      9.34 o
   3   6   8     1236.50     1221.02     16.67 o
   4   6   8     2903.56     2716.06     37.03 o
   5   6   8     2277.57     2182.67     29.87 o
   6   6   8      527.25      548.27     12.21 o
   7   6   8      570.34      566.68     11.36 o
   8   6   8      992.02      950.86     19.36 o
   9   6   8      241.33      256.04      8.57 o
  10   6   8      146.39      154.49      9.64 o
  11   6   8       10.50        8.58      5.36 o
  12   6   8        1.45        1.17      5.59 o
  -8   7   8        4.82       -0.10      4.45 o
  -7   7   8       41.32       39.22      6.03 o
  -6   7   8        6.28       -0.22      3.65 o
  -5   7   8      195.69      193.17      6.98 o
  -4   7   8      102.17       98.70      5.31 o
  -3   7   8      107.50       96.32      4.56 o
  -2   7   8       39.21       39.29      3.10 o
  -1   7   8     1029.88     1017.75     14.81 o
   0   7   8      500.24      472.38      8.15 o
   1   7   8      405.71      364.16      7.29 o
   2   7   8      971.48      934.27     14.58 o
   3   7   8      656.00      693.27     11.52 o
   4   7   8     1573.83     1527.25     22.22 o
   5   7   8      761.34      700.79     11.01 o
   6   7   8      163.62      134.90      5.81 o
   7   7   8      190.42      213.95      7.25 o
   8   7   8       75.36       69.98      4.61 o
   9   7   8      551.50      546.36     14.99 o
  10   7   8       64.28       57.66      5.89 o
  11   7   8       19.52        9.12      5.74 o
  12   7   8       56.53       72.52      9.14 o
  -7   8   8        5.39        1.25      4.42 o
  -6   8   8       14.45       16.28      4.43 o
  -5   8   8       17.89       18.47      3.76 o
  -4   8   8       23.80       27.66      3.32 o
  -3   8   8      106.34       95.37      4.64 o
  -2   8   8      310.03      296.46      7.79 o
  -1   8   8       18.40       20.63      2.12 o
   0   8   8       57.08       45.94      2.83 o
   1   8   8     1546.68     1517.87     20.30 o
   2   8   8      513.70      491.36      9.71 o
   3   8   8        1.82        2.20      1.53 o
   4   8   8      352.07      336.82      7.13 o
   5   8   8      492.04      483.80      9.22 o
   6   8   8      414.84      442.87      9.73 o
   7   8   8       71.66       69.57      4.63 o
   8   8   8      109.66       94.94      5.33 o
   9   8   8      501.50      500.98     15.08 o
  10   8   8      633.95      634.99     18.16 o
  11   8   8       29.63       27.57      9.35 o
  12   8   8       27.22       19.00      6.75 o
  -7   9   8      113.88      118.54      8.69 o
  -6   9   8       13.60        6.66      4.54 o
  -5   9   8       44.10       48.58      7.41 o
  -4   9   8        9.90       15.28      3.43 o
  -3   9   8       16.76       20.57      3.05 o
  -2   9   8      220.68      207.13      6.50 o
  -1   9   8       76.87       70.70      3.90 o
   0   9   8      120.28      100.58      3.57 o
   1   9   8      503.98      504.00      8.01 o
   2   9   8      107.51       95.39      3.11 o
   3   9   8      102.47      109.15      4.02 o
   4   9   8      437.78      441.74      8.73 o
   5   9   8     1148.01     1103.66     17.45 o
   6   9   8     1169.65     1154.97     19.94 o
   7   9   8      542.18      546.53     11.65 o
   8   9   8      152.22      148.19      7.60 o
   9   9   8      155.50      148.89     10.11 o
  10   9   8        0.28        2.24      3.87 o
  11   9   8       31.33       49.95      6.12 o
  12   9   8       34.72       28.49      8.82 o
  -6  10   8        5.57        9.15      4.74 o
  -5  10   8        3.60        4.09      3.35 o
  -4  10   8        9.90       12.67      3.44 o
  -3  10   8      302.76      312.90      9.89 o
  -2  10   8      187.21      193.97      8.51 o
  -1  10   8       14.28        9.42      2.45 o
   0  10   8        3.77        4.47      2.01 o
   1  10   8      389.14      383.01      7.09 o
   2  10   8      239.99      230.15      4.93 o
   3  10   8      446.21      453.52      7.65 o
   4  10   8       73.32       74.91      3.58 o
   5  10   8       38.01       34.69      3.26 o
   6  10   8       63.32       57.29      4.26 o
   7  10   8        1.63        3.47      3.08 o
   8  10   8       42.71       34.17      4.75 o
   9  10   8       10.97       11.50      4.22 o
  10  10   8      297.93      327.56     12.63 o
  11  10   8      180.02      191.15     10.21 o
  12  10   8        6.49        6.32      6.23 o
  -6  11   8      178.10      197.37     12.82 o
  -5  11   8        8.79       10.59      3.69 o
  -4  11   8        1.91        3.91      3.31 o
  -3  11   8        3.69        5.73      3.16 o
  -2  11   8      173.56      177.43     11.16 o
  -1  11   8      357.95      367.80     10.45 o
   0  11   8        0.08       -1.94      1.94 o
   1  11   8      170.89      163.85      4.92 o
   2  11   8        0.47       -0.88      1.72 o
   3  11   8        1.65       -0.02      1.78 o
   4  11   8       41.25       44.27      3.13 o
   5  11   8        8.12        7.18      2.58 o
   6  11   8       68.47       77.20      4.92 o
   7  11   8      166.32      157.83      6.84 o
   8  11   8      104.92      101.51      6.97 o
   9  11   8       59.16       76.50      6.66 o
  10  11   8       25.50       27.90      5.50 o
  11  11   8      207.11      221.21     11.20 o
  12  11   8       69.24       82.80     15.36 o
  -5  12   8        9.23       11.90      5.89 o
  -4  12   8        0.12       -3.33      3.41 o
  -3  12   8       46.06       48.63      4.86 o
  -2  12   8      319.65      335.19     10.36 o
  -1  12   8       91.41       86.64      5.36 o
   0  12   8        3.30        4.35      2.67 o
   1  12   8       89.59       91.08      4.28 o
   2  12   8      322.71      339.41      7.65 o
   3  12   8      253.13      267.24      6.78 o
   4  12   8       60.44       69.93      3.78 o
   5  12   8       14.80       10.93      2.55 o
   6  12   8      188.68      185.56      8.97 o
   7  12   8      130.34      131.28      6.51 o
   8  12   8       43.82       51.96      9.20 o
   9  12   8       59.55       72.49      6.76 o
  10  12   8       33.63       42.05     14.83 o
  11  12   8       31.10       31.67      7.43 o
  -4  13   8       57.76       46.40      7.42 o
  -3  13   8       74.41       71.73      6.57 o
  -2  13   8      173.92      164.24      8.44 o
  -1  13   8      102.90       96.23      5.74 o
   0  13   8       12.19       16.98      3.94 o
   1  13   8        1.32        1.02      2.76 o
   2  13   8        0.13        1.85      2.30 o
   3  13   8       14.39       12.50      2.88 o
   4  13   8       29.34       38.83      3.71 o
   5  13   8        2.15        3.44      3.01 o
   6  13   8       19.38       18.60      4.53 o
   7  13   8       22.81       22.75      4.21 o
   8  13   8       39.20       39.16      7.02 o
   9  13   8       19.04       20.56      6.42 o
  10  13   8        2.31        4.61      5.51 o
  11  13   8       52.51       60.26     10.38 o
  -3  14   8        1.85        2.26      4.06 o
  -2  14   8       62.66       65.96      7.61 o
  -1  14   8       13.77       20.12      4.44 o
   0  14   8        3.68        5.77      3.70 o
   1  14   8       18.81       15.13      4.07 o
   2  14   8       98.18       89.44      5.52 o
   3  14   8       33.56       28.81      3.46 o
   4  14   8       38.34       34.92      4.95 o
   5  14   8        0.83        2.48      3.69 o
   6  14   8        9.71        3.88      3.21 o
   7  14   8        5.29        5.98      4.43 o
   8  14   8       45.45       46.66      8.36 o
   9  14   8       90.74       95.23      8.38 o
  10  14   8       10.24        0.11      7.53 o
  -2  15   8      104.09      103.01      7.50 o
  -1  15   8      190.13      194.03      9.98 o
   0  15   8       73.54       62.15      7.09 o
   1  15   8       28.29       29.73      5.81 o
   2  15   8        8.98       11.27      4.05 o
   3  15   8        0.37        1.62      2.81 o
   4  15   8       49.63       55.33      5.95 o
   5  15   8      116.70      111.50      6.53 o
   6  15   8        1.90       -3.33      3.33 o
   7  15   8       20.41       14.74      5.24 o
   8  15   8       11.72       13.41      5.33 o
   9  15   8        5.05        3.12      5.18 o
   0  16   8       20.95       19.46      4.81 o
   1  16   8       37.37       38.16      6.29 o
   2  16   8        0.71       -3.30      3.49 o
   3  16   8       21.70       19.74      6.17 o
   4  16   8       44.06       44.60      5.82 o
   5  16   8        0.81        1.88      4.21 o
   6  16   8        0.83       -3.28      4.24 o
   7  16   8        1.13       -4.27      5.50 o
   8  16   8        3.65       -0.41      6.15 o
   2  17   8       27.27       26.16      9.43 o
   3  17   8        5.76        1.05      5.30 o
   4  17   8        5.87       -4.94      6.69 o
   5  17   8       95.41      103.27      8.07 o
   6  17   8       36.92       54.97     11.63 o
  -3  -9   9       12.57       12.13      3.94 o
  -2  -9   9        9.56       12.95      3.62 o
  -1  -9   9       22.87       23.59      3.18 o
   0  -9   9        5.84        4.43      2.07 o
   1  -9   9       72.00       61.77      3.50 o
   2  -9   9      205.27      246.51     23.65 o
  -5  -8   9       29.59       29.51      5.31 o
  -4  -8   9       38.52       38.35      5.11 o
  -3  -8   9       63.55       62.97      7.23 o
  -2  -8   9      213.76      224.78      8.84 o
  -1  -8   9      199.57      202.92      6.54 o
   0  -8   9       21.32       21.05      2.37 o
   1  -8   9       10.21        9.45      1.45 o
   2  -8   9       54.72       69.50     14.45 o
   3  -8   9       43.22       53.61     13.84 o
  -6  -7   9       73.75       67.89      5.60 o
  -5  -7   9       98.44      116.76      6.15 o
  -4  -7   9       46.02       42.46      3.88 o
  -3  -7   9        0.22       -2.04      3.05 o
  -2  -7   9       85.01       82.29      4.57 o
  -1  -7   9        6.32        8.32      2.51 o
   0  -7   9        3.44        3.66      1.96 o
   1  -7   9        5.59        3.76      1.51 o
   2  -7   9       81.86       95.50     15.06 o
   3  -7   9      265.68      326.50     25.09 o
   5  -7   9       86.44       73.31      3.20 o
   6  -7   9      148.63      126.52      4.87 o
  -7  -6   9        9.42        5.74      3.81 o
  -6  -6   9        3.04        1.43      3.42 o
  -5  -6   9       59.10       57.40      7.52 o
  -4  -6   9       10.06        4.01      2.90 o
  -3  -6   9        6.57        6.41      2.38 o
  -2  -6   9       42.30       42.80      3.64 o
  -1  -6   9      168.14      166.04      5.79 o
   0  -6   9      488.57      508.13     10.72 o
   1  -6   9      216.05      199.87      5.19 o
   2  -6   9       94.09      101.76      5.66 o
   3  -6   9      253.22      296.46     22.81 o
   4  -6   9      411.91      372.19     14.07 o
   5  -6   9      100.62       93.78      3.72 o
   6  -6   9       77.53       75.96      3.73 o
   7  -6   9        0.34       -2.39      2.97 o
  -7  -5   9       21.13       14.53      4.07 o
  -6  -5   9       49.97       51.46      5.03 o
  -5  -5   9       38.45       44.84      4.46 o
  -4  -5   9      229.89      234.40     10.06 o
  -3  -5   9        7.49        2.84      2.40 o
  -2  -5   9       76.55       68.95      3.30 o
  -1  -5   9      292.36      287.18      7.73 o
   0  -5   9      893.45      879.60     16.50 o
   1  -5   9       62.06       61.53      3.61 o
   2  -5   9        0.43       -2.74      2.74 o
   3  -5   9        4.58        4.68      2.71 o
   4  -5   9        0.85       -1.25      1.39 o
   5  -5   9        5.98        7.51      1.81 o
   6  -5   9       37.32       32.65      2.87 o
   7  -5   9      214.75      216.75      7.23 o
   8  -5   9      339.52      332.70     13.23 o
  -8  -4   9        0.72       -2.98      4.23 o
  -7  -4   9       12.61       11.89      3.96 o
  -6  -4   9        0.27       -2.32      3.25 o
  -5  -4   9       23.49       28.59      3.94 o
  -4  -4   9      268.26      263.19      8.40 o
  -3  -4   9      186.63      186.63      6.95 o
  -2  -4   9      411.36      410.82      8.69 o
  -1  -4   9      116.56      114.57      3.40 o
   0  -4   9      208.14      201.70      5.80 o
   1  -4   9      292.33      283.85      6.65 o
   2  -4   9       24.21       19.92      1.73 o
   3  -4   9       70.36       54.50      5.04 o
   4  -4   9     1378.37     1348.65     25.45 o
   5  -4   9      532.01      505.43     15.20 o
   6  -4   9      202.83      227.05      6.89 o
   7  -4   9      113.84      129.84      5.65 o
   8  -4   9       44.34       29.26      4.54 o
   9  -4   9      159.84      159.45     12.77 o
  -8  -3   9        6.85       -0.14      3.71 o
  -7  -3   9       14.91       15.64      3.52 o
  -6  -3   9        6.73        3.65      3.14 o
  -5  -3   9       69.51       74.36      4.45 o
  -4  -3   9        4.96        2.85      2.44 o
  -3  -3   9        0.72        1.98      2.03 o
  -2  -3   9       19.74       22.06      2.24 o
  -1  -3   9       23.62       21.29      1.62 o
   0  -3   9        3.62        0.89      1.16 o
   1  -3   9      895.39      921.91     18.10 o
   2  -3   9      638.99      672.20     11.15 o
   3  -3   9       11.10       10.64      1.45 o
   4  -3   9      176.69      159.00      4.83 o
   5  -3   9     1283.66     1261.25     24.67 o
   6  -3   9      259.12      282.49      7.97 o
   7  -3   9       24.04       23.03      3.05 o
   8  -3   9       47.30       52.45      5.27 o
   9  -3   9       99.27       96.91      8.33 o
  -8  -2   9      256.96      246.70     10.56 o
  -7  -2   9       33.95       42.63      4.37 o
  -6  -2   9        1.57        1.60      2.61 o
  -5  -2   9        1.99       -2.04      2.23 o
  -4  -2   9        9.19        3.36      2.31 o
  -3  -2   9      755.90      744.65     12.77 o
  -2  -2   9       44.56       40.18      2.55 o
  -1  -2   9      279.60      282.00      5.13 o
   0  -2   9      575.60      551.84      9.41 o
   1  -2   9       35.67       38.88      1.49 o
   2  -2   9      108.49      112.98      3.10 o
   3  -2   9      456.42      445.50     10.45 o
   4  -2   9       49.60       61.47      2.92 o
   5  -2   9      222.88      214.01      6.39 o
   6  -2   9       69.13       72.93      3.92 o
   7  -2   9       58.20       70.67      4.29 o
   8  -2   9      167.87      169.68      8.71 o
   9  -2   9      192.20      208.87     10.38 o
  10  -2   9      287.90      293.73     13.30 o
  -9  -1   9        6.07       11.46      7.69 o
  -8  -1   9      109.14      112.08      7.00 o
  -7  -1   9       43.02       48.66      4.98 o
  -6  -1   9        4.40        3.83      2.57 o
  -5  -1   9        2.47        2.16      2.37 o
  -4  -1   9      117.43      125.90      7.36 o
  -3  -1   9      358.30      342.91      6.79 o
  -2  -1   9      282.50      279.44      4.99 o
  -1  -1   9       76.28       74.95      2.30 o
   0  -1   9        1.06        2.33      1.11 o
   1  -1   9       67.69       59.79      2.31 o
   2  -1   9      503.75      490.26      6.82 o
   3  -1   9      100.59       98.69      2.92 o
   4  -1   9       36.36       35.89      2.09 o
   5  -1   9     1165.89     1189.31     30.52 o
   6  -1   9      726.25      684.34     13.04 o
   7  -1   9      767.20      780.18     15.02 o
   8  -1   9      180.32      190.00     11.93 o
   9  -1   9        5.62        6.12      2.86 o
  10  -1   9      110.87      111.91      6.30 o
  -9   0   9      149.05      153.14     10.11 o
  -8   0   9      181.59      198.94     10.64 o
  -7   0   9      141.88      136.76      6.96 o
  -6   0   9      180.79      176.20      6.67 o
  -5   0   9      128.92      133.62      4.99 o
  -4   0   9      408.13      398.18      8.97 o
  -3   0   9      962.11      963.82     14.31 o
  -2   0   9      202.76      209.85      4.31 o
  -1   0   9      182.24      169.62      4.45 o
   0   0   9      302.80      306.33      4.85 o
   1   0   9      393.06      418.61      6.36 o
   2   0   9      953.11      975.06     18.51 o
   3   0   9      453.78      455.34      7.47 o
   4   0   9       43.49       43.95      1.80 o
   5   0   9       22.63       15.93      2.30 o
   6   0   9       40.21       34.09      2.59 o
   7   0   9       16.37       21.58      2.56 o
   8   0   9       17.19       16.70      3.00 o
   9   0   9       23.55       22.76      5.13 o
  10   0   9      169.66      180.17      8.08 o
  11   0   9      153.65      174.12      8.63 o
  -9   1   9       80.55       62.05      7.44 o
  -8   1   9      216.89      233.75     14.94 o
  -7   1   9      327.17      339.46     21.42 o
  -6   1   9      162.46      165.32      5.73 o
  -5   1   9      291.75      278.26      7.75 o
  -4   1   9      543.23      508.73      9.96 o
  -3   1   9       53.51       46.53      2.74 o
  -2   1   9      167.86      170.44      4.88 o
  -1   1   9       15.07       13.67      1.44 o
   0   1   9      381.94      392.25      6.31 o
   1   1   9      787.00      753.52     10.26 o
   2   1   9      158.23      146.88      3.07 o
   3   1   9        0.66        0.10      1.02 o
   4   1   9      427.30      451.69      7.13 o
   5   1   9       11.79       13.27      1.46 o
   6   1   9      225.92      235.24      6.56 o
   7   1   9      457.76      451.39     12.02 o
   8   1   9       46.77       59.70      4.49 o
   9   1   9       36.16       41.42      4.32 o
  10   1   9       70.89       70.03      5.57 o
  11   1   9       97.21      102.36      7.00 o
  -9   2   9       39.61       51.74      6.96 o
  -8   2   9        0.11       -3.48      4.26 o
  -7   2   9        7.94       11.37      3.83 o
  -6   2   9       20.68       21.60      3.30 o
  -5   2   9        6.57        4.12      2.75 o
  -4   2   9      175.07      159.48      7.06 o
  -3   2   9      932.95      888.09     16.50 o
  -2   2   9     1636.09     1641.71     20.46 o
  -1   2   9       93.50       86.44      2.97 o
   0   2   9      441.27      460.03      6.67 o
   1   2   9      991.87     1151.22     14.53 o
   2   2   9      295.67      311.59      5.60 o
   3   2   9      891.94      936.11     13.63 o
   4   2   9     1236.05     1259.82     23.04 o
   5   2   9      279.12      287.28      4.97 o
   6   2   9       13.63        7.62      1.41 o
   7   2   9       26.56       25.41      2.90 o
   8   2   9      534.64      511.86     13.90 o
   9   2   9      320.49      328.93     10.94 o
  10   2   9        0.80       -0.31      2.98 o
  11   2   9        0.61       -3.15      3.15 o
  -8   3   9       30.53       38.91      5.30 o
  -7   3   9      530.03      525.75     14.68 o
  -6   3   9     1044.01     1042.13     22.49 o
  -5   3   9      822.56      818.29     14.45 o
  -4   3   9      817.10      786.02     13.91 o
  -3   3   9      401.35      395.15      7.43 o
  -2   3   9     1346.52     1355.86     17.39 o
  -1   3   9     1756.35     1785.36     20.55 o
   0   3   9      419.17      377.54      6.90 o
   1   3   9       29.06       30.62      1.64 o
   2   3   9      160.78      164.42      3.95 o
   3   3   9      286.66      332.97      5.53 o
   4   3   9        0.07        1.17      1.11 o
   5   3   9      445.36      463.61      8.68 o
   6   3   9       21.45       19.57      1.95 o
   7   3   9       81.47       80.30      4.31 o
   8   3   9        4.17        8.51      2.89 o
   9   3   9        4.80        3.07      2.94 o
  10   3   9        5.13        4.33      3.32 o
  11   3   9       26.45       19.63      4.53 o
  12   3   9      214.54      236.29     10.95 o
  -8   4   9       17.70       15.40      4.45 o
  -7   4   9      134.14      131.82      7.44 o
  -6   4   9      550.15      539.50     14.47 o
  -5   4   9      199.53      192.44      8.51 o
  -4   4   9       47.08       51.71      3.06 o
  -3   4   9      155.37      168.10      4.74 o
  -2   4   9     1683.48     1601.12     21.53 o
  -1   4   9     1371.58     1302.78     16.80 o
   0   4   9      127.22      108.09      3.32 o
   1   4   9       63.60       66.07      2.52 o
   2   4   9      221.88      201.03      4.10 o
   3   4   9     1309.52     1338.83     16.64 o
   4   4   9     1833.89     1824.93     23.62 o
   5   4   9       10.75        8.70      1.56 o
   6   4   9       60.05       53.23      2.83 o
   7   4   9       20.57       24.25      3.18 o
   8   4   9       22.97       23.86      3.81 o
   9   4   9      125.29      124.71      7.45 o
  10   4   9       42.43       44.32      6.04 o
  11   4   9        1.34       -0.29      3.63 o
  12   4   9       24.21       28.40      7.15 o
  -8   5   9      249.64      237.90     11.91 o
  -7   5   9        0.90        3.82      3.73 o
  -6   5   9      172.10      172.45      8.18 o
  -5   5   9       47.23       47.46      4.61 o
  -4   5   9      173.56      165.77      8.07 o
  -3   5   9      576.06      584.60     11.06 o
  -2   5   9      563.01      553.76     10.30 o
  -1   5   9     2689.48     2616.04     31.24 o
   0   5   9     3014.83     2937.58     40.05 o
   1   5   9     1428.39     1396.79     18.79 o
   2   5   9      399.34      405.41      7.05 o
   3   5   9       14.95       19.74      1.78 o
   4   5   9      117.77      118.71      3.50 o
   5   5   9     1115.65     1136.63     15.84 o
   6   5   9       28.33       19.82      2.21 o
   7   5   9       39.03       31.42      3.37 o
   8   5   9      102.40      101.73      5.13 o
   9   5   9        0.84       -1.98      2.87 o
  10   5   9       55.84       57.44      5.68 o
  11   5   9       16.58       20.25      4.83 o
  12   5   9       21.59       28.60      6.67 o
  -8   6   9        9.06        4.70      4.92 o
  -7   6   9       34.30       37.77     10.35 o
  -6   6   9      475.23      462.62     13.29 o
  -5   6   9      235.54      229.72      8.61 o
  -4   6   9      341.15      328.29      9.01 o
  -3   6   9     2354.90     2332.86     33.54 o
  -2   6   9      328.31      325.37      7.43 o
  -1   6   9       22.86       21.17      2.33 o
   0   6   9      325.06      312.69      6.80 o
   1   6   9      562.17      553.43     12.47 o
   2   6   9       25.23       24.77      3.17 o
   3   6   9      211.20      165.84      4.25 o
   4   6   9      387.60      369.08      6.82 o
   5   6   9      610.00      607.89     10.92 o
   6   6   9       62.52       55.80      2.75 o
   7   6   9      178.28      174.35      6.51 o
   8   6   9      602.05      570.62     13.38 o
   9   6   9      297.80      305.88     11.19 o
  10   6   9       83.19       82.62      6.45 o
  11   6   9        0.91       -4.39      4.57 o
  12   6   9        1.48       -1.86      5.08 o
  -8   7   9       80.20      102.57     14.83 o
  -7   7   9      114.85      111.96      8.45 o
  -6   7   9       86.47       93.45      7.56 o
  -5   7   9        8.34       11.60      3.52 o
  -4   7   9      123.28      121.59      5.51 o
  -3   7   9       16.36       12.66      2.94 o
  -2   7   9      467.62      465.09      9.44 o
  -1   7   9     1602.39     1586.26     23.55 o
   0   7   9     1850.67     1781.50     25.81 o
   1   7   9      180.15      159.06      4.69 o
   2   7   9     1658.02     1628.83     23.60 o
   3   7   9     1079.62     1056.85     15.12 o
   4   7   9     1622.64     1605.04     27.32 o
   5   7   9     3116.14     3042.72     41.71 o
   6   7   9       93.53       87.97      3.43 o
   7   7   9       51.20       61.49      4.27 o
   8   7   9      214.86      218.35      8.31 o
   9   7   9       17.34       14.85      3.83 o
  10   7   9       70.06       65.59      7.66 o
  11   7   9       64.68       76.75      8.76 o
  12   7   9        1.59        2.72      5.66 o
  -7   8   9       41.54       43.88      6.39 o
  -6   8   9        1.49       -0.03      6.12 o
  -5   8   9      203.32      191.21      9.68 o
  -4   8   9      231.10      236.61      8.34 o
  -3   8   9      179.04      172.76      6.33 o
  -2   8   9      396.48      390.13      9.50 o
  -1   8   9      399.77      413.68      9.55 o
   0   8   9      421.26      394.25      8.21 o
   1   8   9      912.85      846.75     12.55 o
   2   8   9     1069.16     1018.13     16.03 o
   3   8   9      437.87      437.83      8.55 o
   4   8   9       42.82       38.26      2.83 o
   5   8   9        3.10        3.58      2.08 o
   6   8   9       10.78        9.99      2.18 o
   7   8   9       17.27        8.56      2.74 o
   8   8   9       45.34       44.55      5.22 o
   9   8   9      372.07      372.71     12.78 o
  10   8   9      785.67      740.72     20.14 o
  11   8   9       27.01       21.38      6.29 o
  12   8   9        1.27       -0.89      5.48 o
  -7   9   9       39.68       31.87      6.01 o
  -6   9   9        0.89        2.83      4.59 o
  -5   9   9       25.15       35.41      5.63 o
  -4   9   9        2.74        3.26      3.23 o
  -3   9   9       18.02       14.49      2.99 o
  -2   9   9      856.93      876.15     16.66 o
  -1   9   9      239.89      231.28      6.98 o
   0   9   9      331.19      340.27      7.64 o
   1   9   9      369.46      347.55      7.06 o
   2   9   9        5.14        2.77      1.81 o
   3   9   9        0.55        2.64      1.87 o
   4   9   9      539.54      532.99     10.14 o
   5   9   9     1893.61     1807.66     26.54 o
   6   9   9     1103.02     1083.48     17.55 o
   7   9   9      315.63      309.63     12.82 o
   8   9   9      207.99      221.98      9.49 o
   9   9   9      160.37      156.33      8.32 o
  10   9   9       32.55       41.29      5.70 o
  11   9   9      127.00      138.61     22.89 o
  12   9   9       78.18       78.24      9.53 o
  -6  10   9       70.19       78.44     12.29 o
  -5  10   9        7.35        3.76      4.29 o
  -4  10   9       68.11       76.34      5.70 o
  -3  10   9        7.93        3.68      3.01 o
  -2  10   9        0.69        1.81      2.44 o
  -1  10   9       45.41       44.07      3.67 o
   0  10   9       43.45       58.02      3.84 o
   1  10   9      407.03      401.59      7.98 o
   2  10   9      405.63      382.11      7.33 o
   3  10   9      932.75      946.98     17.16 o
   4  10   9      161.53      159.10      8.84 o
   5  10   9       16.40       15.49      2.49 o
   6  10   9      324.63      312.98      8.50 o
   7  10   9      231.57      219.60      9.28 o
   8  10   9      178.18      168.77      8.43 o
   9  10   9       15.01        4.80      3.80 o
  10  10   9      237.28      241.60     10.88 o
  11  10   9       47.91       48.87      8.09 o
  12  10   9        6.32       -3.06      5.86 o
  -5  11   9        0.86       -0.92      4.14 o
  -4  11   9        8.10        3.95      3.44 o
  -3  11   9       18.94       22.99      4.15 o
  -2  11   9      215.66      234.33      8.64 o
  -1  11   9      251.66      262.39      7.73 o
   0  11   9       85.27       91.51      4.67 o
   1  11   9       14.01       14.07      2.78 o
   2  11   9      119.38      122.61      4.40 o
   3  11   9      275.13      271.32      6.81 o
   4  11   9      161.75      159.63      5.87 o
   5  11   9        0.13       -1.88      2.16 o
   6  11   9      188.19      187.38      6.63 o
   7  11   9      214.05      233.79     10.68 o
   8  11   9       50.95       49.03      5.47 o
   9  11   9       60.27       55.73      6.10 o
  10  11   9      107.12      110.71      8.39 o
  11  11   9      201.99      193.09     13.06 o
  12  11   9       42.53       19.16     10.49 o
  -5  12   9        7.68       15.51      6.31 o
  -4  12   9        1.78       -2.95      3.80 o
  -3  12   9        4.34        1.75      3.23 o
  -2  12   9       64.03       41.24      4.61 o
  -1  12   9        4.11        2.46      2.90 o
   0  12   9      138.20      112.85      5.94 o
   1  12   9        0.78        2.74      2.45 o
   2  12   9      224.01      230.66      6.18 o
   3  12   9      152.90      157.11      5.65 o
   4  12   9       33.83       34.00      3.12 o
   5  12   9      138.62      141.19      5.80 o
   6  12   9      369.27      372.60     11.92 o
   7  12   9      241.82      248.37     10.29 o
   8  12   9       99.18       98.48      9.56 o
   9  12   9      129.24      140.78      8.66 o
  10  12   9       92.09      103.45      9.97 o
  11  12   9        5.37        7.19      6.26 o
  -4  13   9        1.55        1.94      7.07 o
  -3  13   9        1.47        5.69      4.05 o
  -2  13   9       39.41       43.77      4.86 o
  -1  13   9      209.86      222.44      8.61 o
   0  13   9       27.13       27.92      3.92 o
   1  13   9        0.73        1.39      3.27 o
   2  13   9       75.62       68.54      5.03 o
   3  13   9       47.36       41.83      3.68 o
   4  13   9      211.43      222.94      7.32 o
   5  13   9       87.78       94.55      5.18 o
   6  13   9        5.22        5.85      2.83 o
   7  13   9        0.08       -4.32      4.32 o
   8  13   9        0.00        4.04      4.93 o
   9  13   9        3.00        6.00      5.51 o
  10  13   9       17.06       20.83      6.81 o
  11  13   9       25.67       21.74      7.39 o
  -3  14   9        1.61       -2.67      6.70 o
  -2  14   9        3.54       -4.52      4.52 o
  -1  14   9       86.13       82.64      7.58 o
   0  14   9       64.53       65.46      5.31 o
   1  14   9        9.28        7.94      3.40 o
   2  14   9        2.31        1.83      3.02 o
   3  14   9       20.49       26.41      4.03 o
   4  14   9       10.38        3.89      2.79 o
   5  14   9        7.89        3.25      2.85 o
   6  14   9        0.76       -0.76      3.14 o
   7  14   9       67.16       60.71      6.55 o
   8  14   9       86.83       90.90      7.81 o
   9  14   9       27.77       41.75     12.32 o
  10  14   9       21.08       20.69      7.15 o
  -2  15   9       32.49       49.44      6.31 o
  -1  15   9       95.63       90.05      7.26 o
   0  15   9       37.09       25.35      5.10 o
   1  15   9        0.52        2.21      3.89 o
   2  15   9       31.12       19.19      5.61 o
   3  15   9       81.20       68.33      5.47 o
   4  15   9       99.40      112.88      5.70 o
   5  15   9       38.81       48.18      5.12 o
   6  15   9        2.43        0.71      4.32 o
   7  15   9        0.39       -1.24      4.20 o
   8  15   9        8.22       15.64      5.36 o
   9  15   9       18.97       15.94      5.86 o
   0  16   9       82.39      106.24      7.69 o
   1  16   9       36.83       26.01      5.19 o
   2  16   9        0.44       -2.07      3.74 o
   3  16   9        0.12       -2.37      3.90 o
   4  16   9       19.17       10.09      5.50 o
   5  16   9        2.85        1.02      4.08 o
   6  16   9       25.96       26.94      5.53 o
   7  16   9        2.04       -1.68      4.75 o
   8  16   9        2.72       -4.75      4.75 o
   2  17   9        3.53       -5.40      7.22 o
   3  17   9        2.73       -2.00     11.41 o
   4  17   9        8.60        4.34      6.12 o
   5  17   9       32.33       35.28     10.49 o
   6  17   9       16.98       14.80      6.61 o
  -3  -8  10       56.73       60.59      5.52 o
  -2  -8  10      119.79      139.21      7.23 o
  -1  -8  10       78.20       69.78      6.97 o
   0  -8  10       91.30       89.33      4.19 o
   1  -8  10       32.91       34.83      5.02 o
   2  -8  10       19.58       24.03     12.55 o
  -5  -7  10      140.08      160.05      9.02 o
  -4  -7  10       56.30       65.09      6.13 o
  -3  -7  10       16.77       14.35      7.99 o
  -2  -7  10      120.78      122.56      8.28 o
  -1  -7  10       72.43       75.65      8.13 o
   0  -7  10       74.31       64.67      3.67 o
   1  -7  10       55.76       51.45      5.34 o
   2  -7  10       26.29       29.07      2.04 o
   5  -7  10        7.95        6.37      3.31 o
  -6  -6  10        7.01        7.70      3.87 o
  -5  -6  10      135.60      136.91      6.85 o
  -4  -6  10       35.54       45.35      4.77 o
  -3  -6  10       17.49       19.62      4.17 o
  -2  -6  10        4.95        1.94      3.03 o
  -1  -6  10       40.63       43.79      3.48 o
   0  -6  10      192.46      187.80      5.21 o
   1  -6  10       79.34       67.15      3.96 o
   2  -6  10       96.13       88.46     10.80 o
   3  -6  10      321.08      273.35     11.48 o
   4  -6  10      388.84      362.00     10.00 o
   5  -6  10       96.82       92.17      4.83 o
   6  -6  10       21.73       16.49      2.44 o
  -6  -5  10        0.14       -3.45      3.45 o
  -5  -5  10       12.27       11.83      3.70 o
  -4  -5  10       82.89       88.43      5.34 o
  -3  -5  10       15.10       14.39      2.96 o
  -2  -5  10      210.87      201.21      8.24 o
  -1  -5  10      721.89      706.38     14.77 o
   0  -5  10      498.33      494.13     12.20 o
   1  -5  10       47.21       50.45      2.91 o
   2  -5  10       22.73       23.71      2.27 o
   3  -5  10       52.42       53.61      4.95 o
   4  -5  10       42.07       47.43      4.11 o
   5  -5  10        7.76        7.81      1.95 o
   6  -5  10       29.71       24.20      2.73 o
   7  -5  10       12.76       13.36      3.35 o
  -7  -4  10        6.53        5.33      3.96 o
  -6  -4  10       11.03       13.49      3.81 o
  -5  -4  10      118.29      137.68      7.36 o
  -4  -4  10      243.54      260.31      8.73 o
  -3  -4  10      224.92      226.16      9.49 o
  -2  -4  10        0.50        0.51      1.99 o
  -1  -4  10       13.88       11.02      2.28 o
   0  -4  10      234.86      231.26      6.89 o
   1  -4  10       41.35       41.38      2.82 o
   2  -4  10       42.60       38.28      5.49 o
   3  -4  10       46.17       40.65      2.56 o
   4  -4  10      337.26      332.71      7.98 o
   5  -4  10      226.48      238.59      6.69 o
   6  -4  10      158.29      153.96      5.66 o
   7  -4  10       77.49       83.31      4.59 o
   8  -4  10      168.62      161.19      9.09 o
  -7  -3  10       43.11       44.41      5.20 o
  -6  -3  10        4.95        1.80      3.04 o
  -5  -3  10       18.37       16.31      3.92 o
  -4  -3  10       13.63       11.74      3.33 o
  -3  -3  10       79.17       76.78      4.66 o
  -2  -3  10       12.60        8.46      2.23 o
  -1  -3  10       44.67       40.73      2.52 o
   0  -3  10      184.16      171.17     10.03 o
   1  -3  10      674.04      681.94     13.48 o
   2  -3  10      579.29      563.71     12.65 o
   3  -3  10      102.93      113.11      4.21 o
   4  -3  10      149.45      157.43      5.15 o
   5  -3  10      797.78      758.22     16.07 o
   6  -3  10      666.59      683.71     15.23 o
   7  -3  10       75.66       81.35      8.46 o
   8  -3  10       12.53       10.49      3.78 o
   9  -3  10       12.37       14.93      4.44 o
  -8  -2  10       53.69       61.12      8.71 o
  -7  -2  10       10.28        4.42      3.88 o
  -6  -2  10        6.87       10.93      3.25 o
  -5  -2  10       28.62       29.86      3.53 o
  -4  -2  10       67.90       70.74      4.28 o
  -3  -2  10      764.04      729.89     14.16 o
  -2  -2  10        1.67       -0.23      1.71 o
  -1  -2  10      327.29      333.35      6.38 o
   0  -2  10       39.56       45.80      2.49 o
   1  -2  10      832.32      847.20     12.71 o
   2  -2  10      365.21      359.16      9.54 o
   3  -2  10      466.81      482.11     10.94 o
   4  -2  10       82.58       74.65      3.69 o
   5  -2  10        0.01        2.33      2.09 o
   6  -2  10      136.75      134.57      5.60 o
   7  -2  10        5.76        5.45      2.63 o
   8  -2  10      122.18      130.98      7.60 o
   9  -2  10      319.52      330.86     23.53 o
  -8  -1  10       90.89       84.70      8.16 o
  -7  -1  10       65.81       63.46      5.65 o
  -6  -1  10        8.36        7.45      3.05 o
  -5  -1  10       29.20       28.87      3.46 o
  -4  -1  10        2.08       -1.21      2.17 o
  -3  -1  10      281.37      299.99      7.90 o
  -2  -1  10      360.48      345.47      7.50 o
  -1  -1  10       22.35       20.69      2.15 o
   0  -1  10      408.12      426.07      8.91 o
   1  -1  10      132.92      130.66      4.00 o
   2  -1  10      607.65      594.11      8.20 o
   3  -1  10       90.20       96.47      2.74 o
   4  -1  10      221.75      187.43      5.98 o
   5  -1  10      635.24      603.15     13.71 o
   6  -1  10      977.08      968.29     20.62 o
   7  -1  10      693.08      699.18     16.40 o
   8  -1  10      238.63      266.53      8.08 o
   9  -1  10       57.90       60.41      6.26 o
  10  -1  10      154.36      126.98     12.51 o
  -8   0  10       51.71       52.68      7.01 o
  -7   0  10        5.89        1.45      3.53 o
  -6   0  10        3.96        2.75      2.69 o
  -5   0  10        6.78        2.75      2.50 o
  -4   0  10       49.99       40.15      3.51 o
  -3   0  10       99.35      105.99      4.69 o
  -2   0  10       43.06       37.85      2.74 o
  -1   0  10        5.74        7.92      1.47 o
   0   0  10      154.15      141.30      3.20 o
   1   0  10      118.61      134.04      4.10 o
   2   0  10      896.98      906.74     13.48 o
   3   0  10      637.69      637.10     12.95 o
   4   0  10       93.92       93.35      2.88 o
   5   0  10      285.13      256.36      6.44 o
   6   0  10      383.87      364.07     10.86 o
   7   0  10      332.94      352.95      8.61 o
   8   0  10      112.57      113.37      5.61 o
   9   0  10        3.19        6.53      2.99 o
  10   0  10      120.56      121.82      6.72 o
  -8   1  10      259.47      273.21     12.79 o
  -7   1  10      346.39      379.79     14.40 o
  -6   1  10       74.30       76.40      5.65 o
  -5   1  10       37.12       46.57      3.94 o
  -4   1  10       52.69       52.25      3.42 o
  -3   1  10       13.01       10.37      2.20 o
  -2   1  10      414.17      439.89      7.97 o
  -1   1  10      308.46      308.24      5.41 o
   0   1  10      667.35      675.13      9.42 o
   1   1  10      421.17      386.61      5.81 o
   2   1  10      208.45      233.01      4.43 o
   3   1  10      424.81      430.21      7.00 o
   4   1  10      439.49      428.43      8.81 o
   5   1  10      242.83      240.94      5.26 o
   6   1  10        6.14        5.23      1.99 o
   7   1  10       95.76       86.75      4.20 o
   8   1  10       91.50       93.37      5.40 o
   9   1  10       28.24       31.31      7.47 o
  10   1  10      132.62      128.41      7.05 o
  11   1  10      372.65      422.02     13.86 o
  -8   2  10       13.78       18.05      7.01 o
  -7   2  10       67.65       65.03      7.76 o
  -6   2  10       67.71       71.37      5.59 o
  -5   2  10       71.52       70.62      4.11 o
  -4   2  10       95.33       77.62      4.74 o
  -3   2  10       87.27      102.65      4.18 o
  -2   2  10      208.99      188.02      5.46 o
  -1   2  10        0.82        0.46      1.40 o
   0   2  10       10.81       12.81      1.45 o
   1   2  10      121.35      139.47      3.77 o
   2   2  10      138.46      142.54      4.19 o
   3   2  10       51.73       42.04      1.88 o
   4   2  10      193.21      199.04      3.95 o
   5   2  10        2.03        1.65      1.13 o
   6   2  10      404.99      395.92      9.39 o
   7   2  10     1158.55     1147.29     24.98 o
   8   2  10     1261.62     1243.25     27.25 o
   9   2  10      263.93      261.27      9.72 o
  10   2  10        5.92        8.31      3.55 o
  11   2  10       17.53        4.37      4.24 o
  -8   3  10       88.16      105.07     10.80 o
  -7   3  10      269.84      257.75     16.39 o
  -6   3  10      294.52      279.34     10.18 o
  -5   3  10      200.98      196.85      9.75 o
  -4   3  10      193.44      189.67      5.70 o
  -3   3  10      151.30      155.40      6.10 o
  -2   3  10     1879.12     1843.49     24.57 o
  -1   3  10      567.85      559.08      8.09 o
   0   3  10      262.32      241.21      5.65 o
   1   3  10       96.10       85.42      2.92 o
   2   3  10       69.96       73.68      2.49 o
   3   3  10       96.34       94.32      2.92 o
   4   3  10      570.39      546.83      9.71 o
   5   3  10      338.98      354.53      6.03 o
   6   3  10       76.88       83.40      3.74 o
   7   3  10      343.06      344.01     10.52 o
   8   3  10       10.53        8.99      3.18 o
   9   3  10      102.25      116.23      6.61 o
  10   3  10        0.13       -0.67      3.04 o
  11   3  10       76.45       77.10      6.50 o
  -8   4  10       47.89       42.74      6.73 o
  -7   4  10      152.02      146.77      7.94 o
  -6   4  10      489.40      497.22     15.89 o
  -5   4  10      595.37      562.80     14.52 o
  -4   4  10      458.10      469.95     11.13 o
  -3   4  10      296.09      288.35      6.69 o
  -2   4  10      120.69      101.09      3.46 o
  -1   4  10        1.27        1.46      1.42 o
   0   4  10      109.15      113.61      6.41 o
   1   4  10       66.98       64.33      3.14 o
   2   4  10      133.39      119.97      3.83 o
   3   4  10      631.23      622.47     10.94 o
   4   4  10      371.47      340.51      6.34 o
   5   4  10      465.27      457.55      8.48 o
   6   4  10       18.30       20.20      2.20 o
   7   4  10       49.71       46.82      4.40 o
   8   4  10      223.17      236.43      9.04 o
   9   4  10      349.03      378.45     13.15 o
  10   4  10       36.47       43.97      5.22 o
  11   4  10        1.33       -3.47      3.75 o
  12   4  10       75.78       82.69      8.94 o
  -8   5  10      154.58      157.34     12.17 o
  -7   5  10       24.69       21.67      4.69 o
  -6   5  10       28.93       23.28      4.56 o
  -5   5  10       21.75       18.04      4.10 o
  -4   5  10       15.18        8.91      3.27 o
  -3   5  10      279.88      269.37      7.80 o
  -2   5  10      649.32      618.25     12.62 o
  -1   5  10      334.36      341.83      6.54 o
   0   5  10     1804.96     1803.65     24.00 o
   1   5  10      490.09      482.16      8.23 o
   2   5  10       11.40       10.05      1.64 o
   3   5  10      574.56      581.58      9.30 o
   4   5  10     1068.77     1026.77     14.56 o
   5   5  10      875.61      858.34     13.83 o
   6   5  10       51.52       54.82      3.03 o
   7   5  10       45.70       37.14      3.44 o
   8   5  10       13.41       11.19      3.43 o
   9   5  10      150.80      157.75      8.86 o
  10   5  10      214.59      195.18      9.26 o
  11   5  10       43.77       53.61      6.10 o
  12   5  10        1.81       -1.09      5.97 o
  -7   6  10        9.68        8.37      4.91 o
  -6   6  10      318.50      330.33     11.25 o
  -5   6  10      895.30      938.36     21.00 o
  -4   6  10      377.31      390.94     11.39 o
  -3   6  10     1384.65     1331.33     23.24 o
  -2   6  10      733.87      710.07     12.76 o
  -1   6  10      429.16      422.20      8.67 o
   0   6  10      300.37      305.05      7.65 o
   1   6  10      762.84      728.17     12.33 o
   2   6  10      128.33      136.53      4.30 o
   3   6  10       66.63       62.99      2.76 o
   4   6  10      321.81      316.31      9.35 o
   5   6  10        1.06        1.51      1.48 o
   6   6  10        0.07       -1.69      1.78 o
   7   6  10       72.04       62.72      4.26 o
   8   6  10        4.91        3.46      2.94 o
   9   6  10        0.56       -1.82      3.07 o
  10   6  10        1.46       -2.60      3.29 o
  11   6  10        1.11        1.37      4.79 o
  12   6  10       10.45       14.31      6.03 o
  -7   7  10      148.64      148.30      9.83 o
  -6   7  10      219.69      233.06     11.36 o
  -5   7  10      129.10      127.92      7.05 o
  -4   7  10       69.76       80.15      5.66 o
  -3   7  10      151.37      152.25      6.90 o
  -2   7  10      397.71      431.36      9.24 o
  -1   7  10       57.06       56.46      3.39 o
   0   7  10      606.70      576.77     10.70 o
   1   7  10      512.05      467.30      9.09 o
   2   7  10      212.09      216.47      7.15 o
   3   7  10      101.08      107.16      3.97 o
   4   7  10      261.75      245.73      5.59 o
   5   7  10     1033.64     1005.73     14.89 o
   6   7  10       12.26       15.86      2.64 o
   7   7  10       77.40       71.68      4.56 o
   8   7  10       28.62       17.56      5.49 o
   9   7  10       69.40       64.98      6.10 o
  10   7  10      178.77      165.14      8.77 o
  11   7  10       51.40       45.98     11.22 o
  12   7  10        5.35        4.16      5.49 o
  -7   8  10       98.23      121.43      9.19 o
  -6   8  10       46.26       65.50      7.04 o
  -5   8  10       60.73       79.97      7.22 o
  -4   8  10      135.16      153.49      7.30 o
  -3   8  10      126.82      116.51      6.25 o
  -2   8  10      208.40      221.59      7.12 o
  -1   8  10      766.91      784.95     13.78 o
   0   8  10      814.16      775.57     13.48 o
   1   8  10     2502.16     2406.08     34.05 o
   2   8  10     1926.64     1864.47     27.08 o
   3   8  10       65.36       63.36      3.25 o
   4   8  10       25.83       23.83      2.49 o
   5   8  10      205.69      194.09      6.17 o
   6   8  10      186.16      182.14      7.00 o
   7   8  10       75.52       77.13      4.81 o
   8   8  10       44.54       40.91      4.22 o
   9   8  10        0.02        1.07      2.81 o
  10   8  10       56.61       52.56     20.15 o
  11   8  10        1.82       -2.09      5.17 o
  12   8  10       50.41       36.80      7.63 o
  -6   9  10        5.09        6.47      6.06 o
  -5   9  10      215.72      215.16     12.86 o
  -4   9  10      352.86      353.32     13.33 o
  -3   9  10      150.84      147.80      7.08 o
  -2   9  10     1237.63     1218.48     21.84 o
  -1   9  10      282.38      267.31      7.81 o
   0   9  10       73.78       70.80      4.19 o
   1   9  10       14.23       12.74      2.34 o
   2   9  10      379.31      372.52      9.41 o
   3   9  10      104.65      105.66      5.37 o
   4   9  10        4.53        0.31      2.04 o
   5   9  10      572.57      567.16     10.83 o
   6   9  10      209.26      178.19     11.01 o
   7   9  10       61.48       66.77      4.73 o
   8   9  10        5.61        7.61      5.66 o
   9   9  10       95.75       78.31      6.51 o
  10   9  10      168.14      172.28     16.96 o
  11   9  10      104.78      107.18     10.08 o
  12   9  10       11.73        6.00      6.15 o
  -6  10  10      131.39      147.19     10.95 o
  -5  10  10      147.54      138.07      9.48 o
  -4  10  10       12.82        3.02      5.52 o
  -3  10  10       54.46       53.58      6.45 o
  -2  10  10      146.09      137.76      5.96 o
  -1  10  10       46.31       40.49      3.74 o
   0  10  10      444.39      470.25     10.82 o
   1  10  10      307.51      324.87      8.51 o
   2  10  10      379.23      372.30     10.31 o
   3  10  10      900.67      831.62     14.31 o
   4  10  10      133.42      135.68      4.86 o
   5  10  10      259.76      264.73      6.98 o
   6  10  10     1831.96     1802.79     33.53 o
   7  10  10      315.93      303.47     11.20 o
   8  10  10       99.19      113.28      7.26 o
   9  10  10      179.52      180.76      9.08 o
  10  10  10        0.36        6.92      4.77 o
  11  10  10        1.22       -4.58      4.58 o
  12  10  10       46.86       49.96     12.96 o
  -5  11  10       16.68       23.45      5.68 o
  -4  11  10       26.86       17.87      5.14 o
  -3  11  10      162.13      160.45     12.39 o
  -2  11  10      118.32      123.62      6.73 o
  -1  11  10      177.42      181.24      6.78 o
   0  11  10      645.64      663.40     13.89 o
   1  11  10       29.83       35.61      3.52 o
   2  11  10       25.01       25.96      3.31 o
   3  11  10      898.97      887.29     15.06 o
   4  11  10      553.02      551.41     12.05 o
   5  11  10       33.97       34.46      3.56 o
   6  11  10       17.94       23.51      3.98 o
   7  11  10       89.52       94.99      8.19 o
   8  11  10        1.60        2.43      4.28 o
   9  11  10        4.46        5.98      4.24 o
  10  11  10      111.79      113.96      8.05 o
  11  11  10      176.46      166.06     12.17 o
  -4  12  10       17.62       16.04      6.56 o
  -3  12  10       13.91        5.46      4.32 o
  -2  12  10       55.73       59.99      7.23 o
  -1  12  10      287.59      335.10     10.77 o
   0  12  10      419.86      445.74     12.41 o
   1  12  10        2.04       -1.40      3.02 o
   2  12  10       84.55       85.96      4.73 o
   3  12  10       49.61       43.54      3.35 o
   4  12  10       17.23       19.74      2.95 o
   5  12  10       49.96       49.93      4.15 o
   6  12  10      339.79      377.50     11.35 o
   7  12  10      187.25      179.30      8.94 o
   8  12  10      170.39      193.56      9.61 o
   9  12  10      106.14      103.67      7.71 o
  10  12  10       30.27       30.14      5.85 o
  11  12  10       13.11        9.54      5.28 o
  -4  13  10        7.41       11.63      6.04 o
  -3  13  10        7.55        0.45      4.14 o
  -2  13  10       24.72       35.54      5.71 o
  -1  13  10        6.26        4.82      3.48 o
   0  13  10        1.08        4.57      3.26 o
   1  13  10       11.04       13.24      3.80 o
   2  13  10       35.59       40.63      5.64 o
   3  13  10      197.62      181.49      7.61 o
   4  13  10      477.05      513.67     10.75 o
   5  13  10      109.04      119.84      7.58 o
   6  13  10        7.23        7.00      3.71 o
   7  13  10      108.20      118.68      9.98 o
   8  13  10       73.71       63.23      7.46 o
   9  13  10       36.45       37.32      7.39 o
  10  13  10       32.98       41.16      8.09 o
  11  13  10       14.22        5.58      6.37 o
  -3  14  10        5.18       -5.02      5.02 o
  -2  14  10       26.75       24.38      6.58 o
  -1  14  10      108.75      135.23      7.41 o
   0  14  10       32.12       29.62      4.42 o
   1  14  10      109.86      114.48      6.58 o
   2  14  10       26.40       30.02      4.32 o
   3  14  10        3.63       -1.05      3.04 o
   4  14  10       83.15       85.76      5.04 o
   5  14  10       87.23       85.03      5.79 o
   6  14  10        3.15        0.02      4.79 o
   7  14  10       50.11       59.71      6.73 o
   8  14  10       71.38       72.02     10.64 o
   9  14  10        3.91        2.86      5.60 o
  10  14  10       11.49        7.06      6.61 o
  -1  15  10       24.71       24.52      6.45 o
   0  15  10        0.01        6.74      4.38 o
   1  15  10       42.56       40.83      4.86 o
   2  15  10        3.79        2.86      3.34 o
   3  15  10       55.71       58.32      6.35 o
   4  15  10       52.61       53.20      5.30 o
   5  15  10       17.41       18.42      4.26 o
   6  15  10        8.83        5.32      4.56 o
   7  15  10       46.58       48.29      6.43 o
   8  15  10       59.31       64.79      8.78 o
   9  15  10       57.55       64.29      7.75 o
   0  16  10      120.80      137.63     10.78 o
   1  16  10       18.49       12.43      5.55 o
   2  16  10        8.27        6.45      4.66 o
   3  16  10       10.07       10.26      8.14 o
   4  16  10        5.34        5.33      4.38 o
   5  16  10       50.81       65.51      8.57 o
   6  16  10       73.19       80.95      8.04 o
   7  16  10       14.72       18.66      5.40 o
   8  16  10        4.25       -2.25      4.91 o
   3  17  10        6.04       -2.06      5.03 o
   4  17  10       26.39       23.57      9.88 o
   5  17  10       16.43       26.76      9.81 o
   6  17  10        1.89        1.60      8.06 o
  -3  -7  11        6.67        5.28      4.60 o
  -2  -7  11      123.43      126.71     10.75 o
  -1  -7  11      215.30      217.86      8.70 o
   0  -7  11       71.11       66.75      3.91 o
   1  -7  11        1.35        1.26      1.71 o
   2  -7  11        0.36        2.84      1.71 o
   3  -7  11        6.06        3.83      2.36 o
  -4  -6  11      107.70      101.65      7.35 o
  -3  -6  11        8.47       15.81      4.00 o
  -2  -6  11        0.38       -0.49      3.54 o
  -1  -6  11        0.18       -0.44      3.58 o
   0  -6  11       24.69       21.95      2.83 o
   1  -6  11        9.38        6.71      2.12 o
   2  -6  11       17.23       17.96      2.53 o
   3  -6  11       87.78       85.35      3.67 o
   4  -6  11       58.93       66.80      3.08 o
   5  -6  11        2.86        4.94      2.19 o
  -5  -5  11       34.79       45.28      4.92 o
  -4  -5  11        2.84        3.96      3.23 o
  -3  -5  11        0.31        4.52      2.78 o
  -2  -5  11      102.16       99.41      6.22 o
  -1  -5  11      145.54      142.40      6.97 o
   0  -5  11      163.69      155.48      5.04 o
   1  -5  11      142.88      134.63      4.97 o
   2  -5  11       63.32       61.60      5.55 o
   3  -5  11      113.37       98.80      4.12 o
   4  -5  11      167.97      157.53      5.08 o
   5  -5  11       87.96       96.10      4.20 o
   6  -5  11       39.19       34.45      2.96 o
  -6  -4  11        5.31        4.95      3.69 o
  -5  -4  11      107.33      105.29      6.35 o
  -4  -4  11      444.58      475.01     12.62 o
  -3  -4  11      284.29      304.92      9.14 o
  -2  -4  11       44.49       45.22      5.79 o
  -1  -4  11      135.57      127.62      5.53 o
   0  -4  11      347.27      329.26     10.26 o
   1  -4  11      271.49      269.75      7.35 o
   2  -4  11       13.82       12.53      2.24 o
   3  -4  11       18.23       18.19      2.37 o
   4  -4  11       36.56       32.85      2.72 o
   5  -4  11       13.17       12.20      2.31 o
   6  -4  11       18.37       15.72      2.58 o
   7  -4  11        2.96        1.79      3.06 o
  -6  -3  11       22.58       21.79      4.42 o
  -5  -3  11        8.79        6.62      3.51 o
  -4  -3  11      123.33      124.22      6.31 o
  -3  -3  11      165.74      173.87      8.09 o
  -2  -3  11        1.75        0.05      2.45 o
  -1  -3  11        1.12        1.36      1.72 o
   0  -3  11      184.33      178.65      6.25 o
   1  -3  11      533.39      535.37     11.68 o
   2  -3  11       64.16       59.22      4.66 o
   3  -3  11      177.94      171.83      5.71 o
   4  -3  11      612.91      587.12     13.09 o
   5  -3  11      245.54      240.32      7.18 o
   6  -3  11      310.14      304.41      9.45 o
   7  -3  11      176.83      164.31      8.04 o
   8  -3  11        2.67        4.63      3.64 o
  -7  -2  11       17.69       14.08      5.79 o
  -6  -2  11       85.94       98.15      9.71 o
  -5  -2  11        2.32        0.07      3.11 o
  -4  -2  11       51.65       63.82      5.86 o
  -3  -2  11      101.58      100.14      5.49 o
  -2  -2  11       55.39       51.95      4.01 o
  -1  -2  11      138.25      143.98      4.58 o
   0  -2  11      537.60      534.63     10.36 o
   1  -2  11     1577.32     1558.26     27.56 o
   2  -2  11      665.19      672.36     13.98 o
   3  -2  11      108.82      101.66      4.43 o
   4  -2  11       83.13       93.07      6.35 o
   5  -2  11        1.13        0.10      2.23 o
   6  -2  11       20.13       11.75      2.72 o
   7  -2  11      281.08      283.43     10.97 o
   8  -2  11       19.39       23.92      4.50 o
   9  -2  11      141.53      139.19      8.44 o
  -7  -1  11       86.68       83.41     10.57 o
  -6  -1  11       38.73       38.40      4.34 o
  -5  -1  11        1.20        0.90      2.57 o
  -4  -1  11       27.58       32.67      3.76 o
  -3  -1  11      521.71      528.87     11.58 o
  -2  -1  11      558.59      554.09     11.56 o
  -1  -1  11       43.14       46.93      2.69 o
   0  -1  11       10.32       12.78      1.97 o
   1  -1  11      142.48      152.40      4.78 o
   2  -1  11       26.17       27.81      2.21 o
   3  -1  11       70.88       73.91      3.87 o
   4  -1  11       23.31       19.84      2.97 o
   5  -1  11      100.93      111.71      5.11 o
   6  -1  11     1145.66     1185.99     33.44 o
   7  -1  11      393.18      376.79     13.20 o
   8  -1  11       94.54       94.28      6.93 o
   9  -1  11      208.22      207.68     10.58 o
  -7   0  11       12.74       12.89      4.99 o
  -6   0  11       99.17       86.82      6.12 o
  -5   0  11       46.76       55.25      5.34 o
  -4   0  11        0.15       -0.96      2.40 o
  -3   0  11        7.40        4.54      2.55 o
  -2   0  11       66.73       69.24      3.96 o
  -1   0  11      204.26      188.61      4.92 o
   0   0  11       11.54       15.10      2.08 o
   1   0  11       21.90       18.95      2.09 o
   2   0  11      971.73      945.22     15.64 o
   3   0  11      728.15      703.47     12.11 o
   4   0  11       14.36       20.02      2.17 o
   5   0  11      545.20      559.13     11.31 o
   6   0  11      501.78      487.08     10.46 o
   7   0  11      726.81      740.00     16.92 o
   8   0  11      295.46      316.31      9.56 o
   9   0  11       11.85       15.40      3.32 o
  10   0  11       36.10       38.70      6.37 o
  -7   1  11       54.98       55.26      6.97 o
  -6   1  11       12.35       12.86      4.82 o
  -5   1  11        1.59        2.86      2.68 o
  -4   1  11        9.00        8.99      2.78 o
  -3   1  11        8.81        7.96      2.62 o
  -2   1  11      254.59      275.51      7.52 o
  -1   1  11      338.76      314.31      6.54 o
   0   1  11       63.75       79.37      3.39 o
   1   1  11       11.81        6.32      1.65 o
   2   1  11     1292.92     1351.99     19.69 o
   3   1  11      745.45      760.58     13.27 o
   4   1  11      163.05      153.16      4.59 o
   5   1  11      356.54      333.50      7.33 o
   6   1  11      339.49      331.17      9.88 o
   7   1  11      200.69      193.27      7.87 o
   8   1  11       52.29       52.32      4.66 o
   9   1  11       16.21       10.58      3.36 o
  10   1  11      233.77      252.10     10.60 o
  -7   2  11       78.83       84.81      7.87 o
  -6   2  11      114.63      103.31      7.97 o
  -5   2  11        8.51       13.65      3.61 o
  -4   2  11       13.08       10.41      2.93 o
  -3   2  11        3.76        1.78      2.00 o
  -2   2  11      175.18      181.11      5.37 o
  -1   2  11       23.23       26.53      2.43 o
   0   2  11      602.22      585.84      9.52 o
   1   2  11     1091.55     1058.63     20.17 o
   2   2  11        9.98       14.06      1.55 o
   3   2  11      460.84      461.72      7.87 o
   4   2  11       93.53       92.75      3.69 o
   5   2  11        6.46       14.60      2.13 o
   6   2  11      156.10      157.97      5.14 o
   7   2  11      924.45      899.71     20.65 o
   8   2  11      728.60      750.77     18.36 o
   9   2  11      329.89      336.42     11.19 o
  10   2  11       62.05       67.04      5.67 o
  11   2  11       35.05       34.03      5.19 o
  -7   3  11       66.53       64.79      7.29 o
  -6   3  11       45.43       49.51      6.46 o
  -5   3  11        0.57        0.65      3.12 o
  -4   3  11       25.76       24.17      4.00 o
  -3   3  11       19.64       15.99      2.42 o
  -2   3  11      397.96      399.05      8.35 o
  -1   3  11        5.30        1.24      1.80 o
   0   3  11       67.61       69.58      5.07 o
   1   3  11       45.02       45.31      2.65 o
   2   3  11       15.53       14.06      1.63 o
   3   3  11      649.16      641.29     13.61 o
   4   3  11     1957.93     1972.55     29.23 o
   5   3  11       32.94       33.92      2.73 o
   6   3  11      416.89      403.12      8.93 o
   7   3  11       48.23       41.82      4.26 o
   8   3  11      103.79       99.74      6.00 o
   9   3  11      417.06      419.29     12.98 o
  10   3  11       55.23       51.07      5.30 o
  11   3  11       85.88       88.71      6.82 o
  -7   4  11      198.67      227.06     11.64 o
  -6   4  11      319.32      340.19     11.67 o
  -5   4  11      358.37      380.60     11.72 o
  -4   4  11       89.85      107.39      6.53 o
  -3   4  11        2.28        2.08      2.63 o
  -2   4  11       76.07       71.05      4.45 o
  -1   4  11      288.06      294.53      7.64 o
   0   4  11      854.22      831.24     13.80 o
   1   4  11     1171.00     1126.50     19.49 o
   2   4  11       65.62       56.51      2.88 o
   3   4  11       61.63       73.43      3.14 o
   4   4  11      571.33      576.62     10.09 o
   5   4  11      184.44      186.33      4.98 o
   6   4  11        1.81        1.72      2.57 o
   7   4  11      164.41      161.97      7.85 o
   8   4  11      283.60      267.92     13.90 o
   9   4  11      486.67      477.65     14.35 o
  10   4  11        4.14        0.74      3.37 o
  11   4  11       13.81        5.96      4.00 o
  -7   5  11        8.20        9.42      4.30 o
  -6   5  11       10.34       11.18      4.05 o
  -5   5  11       16.32       12.69      4.01 o
  -4   5  11      111.21      126.55      6.67 o
  -3   5  11      415.45      374.27      9.67 o
  -2   5  11      112.64      116.89      5.14 o
  -1   5  11       53.81       48.66      3.69 o
   0   5  11      238.15      234.14      6.00 o
   1   5  11      196.21      181.30      5.22 o
   2   5  11       37.99       35.94      2.48 o
   3   5  11       13.35       16.43      2.10 o
   4   5  11      224.94      223.17      5.60 o
   5   5  11       76.13       80.70      3.45 o
   6   5  11      141.20      140.68      5.05 o
   7   5  11       32.69       35.26      4.14 o
   8   5  11      344.58      341.08     11.39 o
   9   5  11      532.82      550.65     16.01 o
  10   5  11      306.62      342.45     12.48 o
  11   5  11       50.83       68.16      6.49 o
  12   5  11        0.99       -3.04      6.77 o
  -7   6  11        0.11        0.99      4.71 o
  -6   6  11       58.30       65.31      6.16 o
  -5   6  11      460.40      449.82     13.32 o
  -4   6  11      533.28      543.61     14.40 o
  -3   6  11      134.19      132.80      6.61 o
  -2   6  11      150.67      146.93      5.81 o
  -1   6  11      979.89      961.90     17.61 o
   0   6  11       17.72       19.59      2.34 o
   1   6  11      434.75      437.69      8.13 o
   2   6  11     1624.43     1594.55     22.11 o
   3   6  11        6.57        5.78      1.70 o
   4   6  11      259.46      262.50      5.74 o
   5   6  11      944.15      931.92     16.68 o
   6   6  11       42.67       37.68      3.19 o
   7   6  11      114.04      124.68      5.67 o
   8   6  11        4.09        1.65      3.07 o
   9   6  11       10.69       14.16      3.92 o
  10   6  11       15.45       13.93      4.13 o
  11   6  11        2.25        1.10      4.88 o
  12   6  11       23.66       30.97      7.10 o
  -7   7  11      109.98      115.16      9.27 o
  -6   7  11      137.77      159.18      9.84 o
  -5   7  11      175.02      188.86      8.62 o
  -4   7  11      612.38      640.84     17.67 o
  -3   7  11      859.71      863.37     19.27 o
  -2   7  11       71.52       73.77      5.08 o
  -1   7  11      144.32      134.70      6.36 o
   0   7  11       27.46       19.46      2.52 o
   1   7  11      241.32      242.15      7.86 o
   2   7  11      306.69      285.23      6.77 o
   3   7  11       71.51       64.54      3.33 o
   4   7  11      608.47      576.61     10.61 o
   5   7  11      178.77      173.84      5.82 o
   6   7  11       39.36       40.18      3.39 o
   7   7  11        1.88        2.60      2.36 o
   8   7  11       22.22       21.53      4.08 o
   9   7  11       38.86       38.94      5.04 o
  10   7  11      225.25      223.52     10.27 o
  11   7  11       53.21       52.55      7.95 o
  12   7  11        2.55        0.77      5.07 o
  -6   8  11       88.28       79.66      8.04 o
  -5   8  11        9.74        4.95      4.40 o
  -4   8  11       21.29       16.53      4.44 o
  -3   8  11       80.49       82.03      5.75 o
  -2   8  11       29.46       28.44      3.98 o
  -1   8  11      626.48      602.45     14.50 o
   0   8  11      289.00      297.11      7.30 o
   1   8  11      822.32      837.37     14.34 o
   2   8  11      369.33      360.13      8.11 o
   3   8  11        2.09        0.45      1.75 o
   4   8  11       34.01       32.96      3.19 o
   5   8  11      606.62      582.67     12.11 o
   6   8  11      210.38      214.43      6.77 o
   7   8  11      268.20      247.84      9.16 o
   8   8  11       74.93       70.46      5.07 o
   9   8  11       54.65       48.75      8.30 o
  10   8  11       77.28       73.93     10.19 o
  11   8  11       88.64       67.42      8.44 o
  12   8  11       21.86       20.33      6.99 o
  -6   9  11        7.79        2.59      4.80 o
  -5   9  11      140.53      147.24      9.59 o
  -4   9  11      244.80      250.30     11.62 o
  -3   9  11      400.03      387.08     11.85 o
  -2   9  11      695.74      743.44     17.28 o
  -1   9  11      296.70      289.06      9.47 o
   0   9  11      468.46      467.51     14.36 o
   1   9  11      362.94      340.86      7.97 o
   2   9  11      273.79      263.53      6.81 o
   3   9  11      309.12      291.34      7.13 o
   4   9  11        1.29       -1.46      1.81 o
   5   9  11      326.96      304.86      8.25 o
   6   9  11       67.63       58.37      4.04 o
   7   9  11        2.53        0.18      2.46 o
   8   9  11      114.84      102.02      7.25 o
   9   9  11       33.56       27.22      5.31 o
  10   9  11       25.05       40.00      7.28 o
  11   9  11        8.78        2.07      5.51 o
  12   9  11        4.55        7.92      6.55 o
  -5  10  11      296.29      332.42     14.11 o
  -4  10  11       32.88       38.72      6.16 o
  -3  10  11        2.01       -2.72      3.94 o
  -2  10  11      389.46      387.42     11.62 o
  -1  10  11      104.42      110.28      6.96 o
   0  10  11       15.43       12.86      3.31 o
   1  10  11      100.71      110.66      5.26 o
   2  10  11      701.77      665.12     13.67 o
   3  10  11      140.83      127.12      5.33 o
   4  10  11        2.63       -1.91      1.91 o
   5  10  11      174.67      167.22      8.53 o
   6  10  11      583.13      558.68     13.96 o
   7  10  11      202.08      207.11      8.07 o
   8  10  11       47.72       47.96      5.55 o
   9  10  11       34.29       23.74      5.01 o
  10  10  11       31.28       37.27      9.35 o
  11  10  11       40.57       38.43     12.01 o
  -5  11  11      103.02      111.15      9.02 o
  -4  11  11        3.58       -0.27      4.51 o
  -3  11  11      186.17      199.59     10.22 o
  -2  11  11      245.56      255.49     11.16 o
  -1  11  11       30.26       32.67      4.47 o
   0  11  11      306.22      336.09      9.29 o
   1  11  11      212.54      208.20      8.29 o
   2  11  11      349.55      344.33      9.19 o
   3  11  11     1042.27     1031.79     19.14 o
   4  11  11      542.60      571.90     13.55 o
   5  11  11        1.96        4.42      3.17 o
   6  11  11        5.90        4.16      3.26 o
   7  11  11        4.69        5.39      3.23 o
   8  11  11      147.65      149.59      8.42 o
   9  11  11       67.30       63.52      6.58 o
  10  11  11        3.62        0.83      5.46 o
  11  11  11       14.87       22.62      7.03 o
  -4  12  11      105.65      115.37      9.25 o
  -3  12  11        8.81        4.76      4.63 o
  -2  12  11       77.11       87.28      7.31 o
  -1  12  11      777.33      830.71     22.56 o
   0  12  11      236.24      264.67     11.13 o
   1  12  11        1.06       -2.61      2.61 o
   2  12  11        8.90        7.33      2.83 o
   3  12  11        0.21       -2.54      2.54 o
   4  12  11       35.98       26.81      4.83 o
   5  12  11      191.41      175.56      7.60 o
   6  12  11       60.28       64.43      5.30 o
   7  12  11       99.33       84.19      6.78 o
   8  12  11       83.55       86.96     10.38 o
   9  12  11        5.66        2.45      4.41 o
  10  12  11        2.27       -4.34      4.55 o
  11  12  11       74.17       72.02      9.81 o
  -3  13  11       11.60        8.49      5.00 o
  -2  13  11       57.03       53.99      6.75 o
  -1  13  11       39.42       28.42      5.33 o
   0  13  11        1.27        1.31      3.92 o
   1  13  11       80.94       69.00      6.41 o
   2  13  11       13.30       21.91      4.00 o
   3  13  11      223.04      241.39      9.62 o
   4  13  11      388.78      391.56     10.12 o
   5  13  11       52.32       53.14      4.47 o
   6  13  11      157.26      157.68      8.69 o
   7  13  11      313.65      303.27     12.26 o
   8  13  11      149.06      141.10      8.75 o
   9  13  11       92.21       94.06      7.75 o
  10  13  11       72.39       72.57      9.43 o
  -2  14  11        1.06       -1.66      4.36 o
  -1  14  11       14.06       29.34      5.69 o
   0  14  11       93.36       99.62      7.75 o
   1  14  11      225.73      242.42     12.85 o
   2  14  11       31.41       35.23      6.98 o
   3  14  11        0.70        6.42      4.06 o
   4  14  11      179.53      183.37     10.92 o
   5  14  11      252.31      253.98      9.50 o
   6  14  11        3.20       -2.20      3.50 o
   7  14  11        0.13        4.04      5.09 o
   8  14  11       22.70       12.76     17.79 o
   9  14  11        0.03       -0.34      5.63 o
  10  14  11        0.71       -3.52      5.94 o
  -1  15  11       24.73       29.81      7.24 o
   0  15  11       84.06       82.67      7.39 o
   1  15  11      113.13      129.27      8.71 o
   2  15  11        1.74       -3.60      3.60 o
   3  15  11        0.21        4.16      4.32 o
   4  15  11       13.60       12.97      4.49 o
   5  15  11        8.92        4.77      4.29 o
   6  15  11        0.14        0.62      4.46 o
   7  15  11       66.46       68.84      9.74 o
   8  15  11       83.07       97.83     16.93 o
   9  15  11       64.41       94.07     10.49 o
   1  16  11        0.24       -3.37      5.89 o
   2  16  11        3.56       10.27      5.70 o
   3  16  11        1.05       -0.43      4.21 o
   4  16  11       57.07       51.42      6.73 o
   5  16  11      175.67      192.51     10.61 o
   6  16  11       61.26       68.43     13.00 o
   7  16  11       24.82       17.58      5.59 o
   8  16  11        0.53       -1.23      4.95 o
   4  17  11        5.46       -2.02      5.41 o
   5  17  11        1.37       -0.15      7.60 o
  -2  -6  12        1.51        0.22      6.58 o
  -1  -6  12       16.08       21.12      4.00 o
   0  -6  12       54.33       52.49      4.56 o
   1  -6  12       53.58       58.26      5.00 o
   2  -6  12        0.14        1.99      1.94 o
   3  -6  12        0.71        1.43      1.88 o
  -4  -5  12        0.47        1.53      3.96 o
  -3  -5  12       10.07        7.51      4.91 o
  -2  -5  12        4.65       -1.18      4.20 o
  -1  -5  12       58.72       55.06      5.00 o
   0  -5  12       63.69       62.31      4.96 o
   1  -5  12       56.33       56.32      3.65 o
   2  -5  12       62.04       59.97      3.52 o
   3  -5  12       15.94       13.16      2.31 o
   4  -5  12       18.27       15.02      2.36 o
   5  -5  12       42.55       46.17      3.61 o
  -5  -4  12       53.19       67.13      7.53 o
  -4  -4  12      151.76      159.67      7.36 o
  -3  -4  12       99.62      109.89      5.73 o
  -2  -4  12       17.89       18.05      4.08 o
  -1  -4  12      194.93      192.07      8.44 o
   0  -4  12      362.69      368.38     21.43 o
   1  -4  12      206.37      195.82      6.44 o
   2  -4  12       12.30       14.98      2.45 o
   3  -4  12        0.53       -1.93      1.93 o
   4  -4  12        1.87        0.56      2.09 o
   5  -4  12       32.41       25.68      3.20 o
   6  -4  12        9.03        9.85      2.53 o
  -5  -3  12       42.49       51.22      5.24 o
  -4  -3  12      109.34      109.53      9.34 o
  -3  -3  12      416.27      461.66     12.18 o
  -2  -3  12       94.66      104.10      5.67 o
  -1  -3  12        1.70        1.55      2.27 o
   0  -3  12       37.45       36.43      3.56 o
   1  -3  12       44.34       50.21      3.61 o
   2  -3  12       54.96       51.71      4.70 o
   3  -3  12        5.99        5.09      2.28 o
   4  -3  12      249.99      233.31      7.21 o
   5  -3  12       45.39       44.94      3.53 o
   6  -3  12       50.68       52.68      4.01 o
   7  -3  12       16.71       14.65      4.56 o
  -6  -2  12      185.86      224.58      9.58 o
  -5  -2  12        0.33       -3.17      3.17 o
  -4  -2  12       24.86       24.87      4.20 o
  -3  -2  12       20.31       20.97      5.41 o
  -2  -2  12       13.76       11.54      3.56 o
  -1  -2  12       25.15       23.17      3.17 o
   0  -2  12      176.04      190.05      5.61 o
   1  -2  12      883.37      894.88     17.77 o
   2  -2  12      457.30      447.05     10.50 o
   3  -2  12       55.66       59.48      5.88 o
   4  -2  12      117.57      111.04      5.00 o
   5  -2  12      220.31      215.14      7.18 o
   6  -2  12      157.49      163.18      6.48 o
   7  -2  12      160.09      145.31      7.93 o
   8  -2  12       15.74       14.45      4.22 o
  -6  -1  12        2.47        6.54      4.89 o
  -5  -1  12        4.56        3.47      3.47 o
  -4  -1  12       51.45       69.64      5.28 o
  -3  -1  12      889.36      884.89     19.05 o
  -2  -1  12      662.87      667.81     15.11 o
  -1  -1  12      191.24      187.93      6.77 o
   0  -1  12      399.89      385.40      8.74 o
   1  -1  12      231.35      242.58      6.36 o
   2  -1  12      236.42      241.90      7.08 o
   3  -1  12      127.89      113.87      5.25 o
   4  -1  12       11.19        8.22      2.65 o
   5  -1  12       48.68       37.90      3.55 o
   6  -1  12       36.72       33.28      3.95 o
   7  -1  12       76.75       70.96     16.35 o
   8  -1  12        5.39       -1.27      3.46 o
   9  -1  12        7.45        0.29      3.97 o
  -6   0  12      170.76      159.74      9.50 o
  -5   0  12      187.19      197.80      7.51 o
  -4   0  12       26.49       23.45      3.54 o
  -3   0  12       28.79       25.04      3.48 o
  -2   0  12      181.85      190.31      6.42 o
  -1   0  12       18.42       23.20      2.93 o
   0   0  12       55.97       53.12      3.39 o
   1   0  12        0.15       -1.88      1.88 o
   2   0  12      729.16      722.00     14.31 o
   3   0  12      414.00      393.50      8.93 o
   4   0  12      299.30      293.65      7.24 o
   5   0  12      735.38      724.95     14.01 o
   6   0  12       81.82       81.39      5.12 o
   7   0  12      274.94      269.26     11.21 o
   8   0  12      597.60      600.19     19.30 o
   9   0  12       17.96       16.70      4.78 o
  -7   1  12        3.67        1.57      4.83 o
  -6   1  12       11.51       11.09      5.06 o
  -5   1  12      118.76      118.18      6.83 o
  -4   1  12       61.67       65.39      4.60 o
  -3   1  12       24.87       24.62      3.39 o
  -2   1  12       94.09       96.82      4.73 o
  -1   1  12      438.86      423.87      9.70 o
   0   1  12      313.07      294.10      7.52 o
   1   1  12      183.72      173.41      6.02 o
   2   1  12     1435.42     1463.26     23.40 o
   3   1  12     1130.45     1116.23     18.44 o
   4   1  12      308.76      333.96      8.21 o
   5   1  12      301.33      327.08      9.61 o
   6   1  12       11.80        9.70      2.77 o
   7   1  12        8.82        3.90      2.58 o
   8   1  12       77.02       94.83      5.44 o
   9   1  12       10.75        8.00      3.73 o
  10   1  12       66.36       70.67      5.42 o
  -7   2  12       35.03       41.03      6.61 o
  -6   2  12       65.25       59.01      6.94 o
  -5   2  12       73.11       75.10      7.41 o
  -4   2  12        7.68        6.75      3.28 o
  -3   2  12        1.60       -2.34      2.34 o
  -2   2  12      593.10      558.71     11.99 o
  -1   2  12      543.94      560.45     11.73 o
   0   2  12        2.28        3.35      2.03 o
   1   2  12       10.33        3.99      2.08 o
   2   2  12       65.32       79.48      3.73 o
   3   2  12       10.56        9.25      2.15 o
   4   2  12       59.78       69.36      3.41 o
   5   2  12       93.40       83.19      4.17 o
   6   2  12      151.54      172.27      7.06 o
   7   2  12      875.52      845.38     19.77 o
   8   2  12      292.58      314.48     10.29 o
   9   2  12      237.30      249.32     11.33 o
  10   2  12      132.45      134.91      7.43 o
  -7   3  12        0.40        1.58      4.64 o
  -6   3  12        0.53       -2.16      4.17 o
  -5   3  12      129.84      116.56      9.64 o
  -4   3  12       62.85       83.32      5.77 o
  -3   3  12        6.32        3.58      2.86 o
  -2   3  12      143.12      128.76      7.38 o
  -1   3  12      166.54      148.26      5.77 o
   0   3  12      131.39      113.54      4.55 o
   1   3  12      143.07      148.28      6.38 o
   2   3  12      226.51      200.04      6.00 o
   3   3  12     1629.96     1629.25     26.06 o
   4   3  12     1160.85     1171.34     20.54 o
   5   3  12       43.25       36.71      2.97 o
   6   3  12      338.52      334.66      9.04 o
   7   3  12      551.42      526.84     14.34 o
   8   3  12      508.32      519.17     14.56 o
   9   3  12      582.76      613.17     16.78 o
  10   3  12       28.74       19.88      5.87 o
  11   3  12       24.57       17.07      4.60 o
  -7   4  12        0.75       -3.67      4.63 o
  -6   4  12       50.35       51.14      6.89 o
  -5   4  12      140.41      131.20     12.46 o
  -4   4  12        4.34        6.79      4.04 o
  -3   4  12       68.76       59.98      4.59 o
  -2   4  12        9.85       10.37      3.23 o
  -1   4  12      248.51      251.48      7.22 o
   0   4  12      466.82      464.24     10.21 o
   1   4  12        4.76        6.34      2.20 o
   2   4  12       13.77       16.06      2.24 o
   3   4  12      980.24     1015.93     15.94 o
   4   4  12      362.10      382.69      8.74 o
   5   4  12      124.27      128.22      5.43 o
   6   4  12      994.79      981.49     19.66 o
   7   4  12      110.81       91.14      5.80 o
   8   4  12      171.01      184.08     13.64 o
   9   4  12       76.01       80.16      6.03 o
  10   4  12        9.12        7.80      4.37 o
  11   4  12       45.54       40.08      5.60 o
  -6   5  12       20.30       21.86      5.63 o
  -5   5  12       48.53       56.60      6.85 o
  -4   5  12       67.44       69.71      5.52 o
  -3   5  12      152.33      157.40      6.36 o
  -2   5  12       40.38       38.40      3.54 o
  -1   5  12       22.72       16.10      2.75 o
   0   5  12       60.32       62.57      5.64 o
   1   5  12      505.37      518.52     10.95 o
   2   5  12     1058.68     1002.46     17.68 o
   3   5  12      436.98      445.10      9.65 o
   4   5  12      356.05      339.93      8.16 o
   5   5  12      251.30      243.46      6.64 o
   6   5  12       86.21       85.31      4.80 o
   7   5  12        1.40       -2.25      4.02 o
   8   5  12      249.22      238.81     13.29 o
   9   5  12      446.69      470.17     16.48 o
  10   5  12      438.46      467.60     15.01 o
  11   5  12      108.39       96.08     12.14 o
  -6   6  12       17.80       25.44      5.05 o
  -5   6  12      128.39      128.88      7.57 o
  -4   6  12       31.66       34.53      4.64 o
  -3   6  12      155.72      146.06      7.15 o
  -2   6  12       32.31       32.75      4.54 o
  -1   6  12      136.77      138.70      6.71 o
   0   6  12        9.19       14.37      2.68 o
   1   6  12       31.73       30.68      3.12 o
   2   6  12      137.64      133.86      5.05 o
   3   6  12      161.35      152.61      5.48 o
   4   6  12        7.88        7.69      2.36 o
   5   6  12     1367.08     1368.18     22.94 o
   6   6  12      300.34      297.72      7.84 o
   7   6  12      466.66      482.21     16.30 o
   8   6  12      213.44      209.94      9.06 o
   9   6  12        7.54        6.52      3.75 o
  10   6  12      112.73      136.01      9.49 o
  11   6  12       87.63       77.85      6.99 o
  -6   7  12       76.78       83.96      8.53 o
  -5   7  12      142.02      135.48      7.72 o
  -4   7  12      321.07      341.91     11.47 o
  -3   7  12      326.67      335.80     13.67 o
  -2   7  12        5.77        7.91      3.22 o
  -1   7  12      160.14      168.37      6.27 o
   0   7  12      140.87      135.44      5.47 o
   1   7  12      257.76      248.11      7.26 o
   2   7  12      418.86      413.52      9.67 o
   3   7  12      244.72      235.23      6.84 o
   4   7  12       81.04       77.67      4.11 o
   5   7  12       63.23       59.20      3.87 o
   6   7  12        0.53        0.55      2.30 o
   7   7  12      161.94      160.62      6.92 o
   8   7  12        3.45       -1.02      3.17 o
   9   7  12      165.16      144.40      8.08 o
  10   7  12      161.35      163.78      9.10 o
  11   7  12       39.17       52.93      7.90 o
  -6   8  12       66.56       73.73      8.04 o
  -5   8  12       63.72       58.08      7.62 o
  -4   8  12        0.74        2.50      3.61 o
  -3   8  12        3.82        8.79      3.81 o
  -2   8  12      315.25      316.51     10.33 o
  -1   8  12       47.05       50.35      4.59 o
   0   8  12       38.44       40.43      3.66 o
   1   8  12       30.79       20.85      3.12 o
   2   8  12      249.35      240.68      7.20 o
   3   8  12      247.72      246.16      7.31 o
   4   8  12       93.38       79.79      4.26 o
   5   8  12      231.43      220.00      6.87 o
   6   8  12      131.08      130.79      5.49 o
   7   8  12       73.70       75.46      4.54 o
   8   8  12        8.90        6.30      5.16 o
   9   8  12       48.33       41.15      5.51 o
  10   8  12      264.53      281.48     14.72 o
  11   8  12      202.64      193.29     20.91 o
  -5   9  12        5.14       -1.95      4.37 o
  -4   9  12      135.34      135.13      8.91 o
  -3   9  12      507.97      516.89     14.41 o
  -2   9  12      133.25      127.27      6.79 o
  -1   9  12      186.92      164.62      7.38 o
   0   9  12      356.60      358.83     10.63 o
   1   9  12       57.92       62.19      4.82 o
   2   9  12      240.52      228.04      9.01 o
   3   9  12      975.52      913.81     17.17 o
   4   9  12       21.76       15.08      3.19 o
   5   9  12       59.00       50.04      3.87 o
   6   9  12      260.92      269.93      8.00 o
   7   9  12       79.30       85.20      4.86 o
   8   9  12       60.34       70.65      6.06 o
   9   9  12       13.17        7.70      5.29 o
  10   9  12       31.51       39.51      7.34 o
  11   9  12        0.01       -5.07      5.24 o
  -5  10  12      112.09      134.75     13.80 o
  -4  10  12      164.34      150.06     10.19 o
  -3  10  12      136.16      128.93      8.67 o
  -2  10  12      612.86      579.83     15.27 o
  -1  10  12      285.12      281.42      9.77 o
   0  10  12       83.29       84.71      5.65 o
   1  10  12      151.89      145.07      6.80 o
   2  10  12       98.60       92.01      5.58 o
   3  10  12      101.35      102.73      5.84 o
   4  10  12       24.22       18.99      3.67 o
   5  10  12      165.81      149.31      9.51 o
   6  10  12       19.92       22.88      4.03 o
   7  10  12      160.07      145.25      7.55 o
   8  10  12        0.33       -3.49      3.49 o
   9  10  12       45.71       52.24     10.38 o
  10  10  12        0.76       10.80      5.90 o
  11  10  12       64.68       74.59     21.25 o
  -4  11  12       34.52       34.05     10.31 o
  -3  11  12       18.11       12.55      5.21 o
  -2  11  12      108.28      117.46      8.31 o
  -1  11  12        8.95       14.57      4.13 o
   0  11  12       18.48       19.39      3.97 o
   1  11  12      289.98      300.27      9.97 o
   2  11  12      255.23      264.35      9.26 o
   3  11  12      280.58      282.45      9.54 o
   4  11  12      184.10      176.10     10.89 o
   5  11  12       67.46       62.30      6.69 o
   6  11  12       10.52        8.75      3.60 o
   7  11  12       62.49       50.26      7.61 o
   8  11  12      229.19      226.36     16.90 o
   9  11  12        9.61       17.25      4.73 o
  10  11  12        5.79        0.47      6.65 o
  11  11  12        6.56       -6.96      6.96 o
  -3  12  12       34.97       39.11      6.18 o
  -2  12  12      334.75      336.35     21.78 o
  -1  12  12      330.33      395.30     14.44 o
   0  12  12      283.60      305.28     12.27 o
   1  12  12      254.63      240.10      9.16 o
   2  12  12      111.43       91.72      5.94 o
   3  12  12       48.54       47.34      4.88 o
   4  12  12      166.34      168.90      7.54 o
   5  12  12      137.21      148.68      7.22 o
   6  12  12        0.67       -0.43      3.18 o
   7  12  12       14.06       14.59      3.90 o
   8  12  12        2.38       -3.13      3.85 o
   9  12  12       56.20       57.78      6.69 o
  10  12  12       40.34       36.71      7.66 o
  11  12  12       13.25       18.94      7.15 o
  -3  13  12      104.51       90.06      8.28 o
  -2  13  12        9.23        7.65      5.11 o
  -1  13  12       24.28       38.44      6.17 o
   0  13  12       64.32       56.08      6.53 o
   1  13  12       32.70       34.13      5.59 o
   2  13  12       24.82       28.40      5.44 o
   3  13  12      111.73      100.17      6.34 o
   4  13  12       63.28       53.61      5.27 o
   5  13  12       19.69       14.37      4.49 o
   6  13  12       98.66       88.09      6.15 o
   7  13  12       27.48       21.42      7.40 o
   8  13  12      156.24      173.62     11.42 o
   9  13  12       57.13       72.49     17.96 o
  10  13  12        8.89        6.17      6.07 o
  -2  14  12        7.61       -1.71      4.51 o
  -1  14  12       39.23       46.85      6.62 o
   0  14  12       89.36      117.02      8.63 o
   1  14  12      112.81      128.37      8.58 o
   2  14  12       70.38       67.33      6.93 o
   3  14  12       37.30       44.57      6.32 o
   4  14  12      166.31      186.12      9.91 o
   5  14  12      315.13      323.56     19.24 o
   6  14  12       20.17       14.44      4.91 o
   7  14  12       13.87        2.36      5.59 o
   8  14  12        0.43       -4.86      4.86 o
   9  14  12       19.53       29.05      7.42 o
   0  15  12      106.74      105.97      8.44 o
   1  15  12      174.11      215.05     15.42 o
   2  15  12       48.15       46.76      6.38 o
   3  15  12        0.26        6.78      5.40 o
   4  15  12        1.49        0.58      4.34 o
   5  15  12       21.74       19.95      6.19 o
   6  15  12       37.57       25.42      5.87 o
   7  15  12        1.52       -2.26      4.39 o
   8  15  12       63.64       58.67      8.97 o
   9  15  12       32.60       44.90     12.47 o
   1  16  12        0.13        3.06      5.76 o
   2  16  12        0.04       -2.48      7.20 o
   3  16  12        4.18       -2.27      4.36 o
   4  16  12       79.22       81.75      7.88 o
   5  16  12      123.49      149.34     11.94 o
   6  16  12       22.65       39.67      7.24 o
   7  16  12       31.53       18.87     10.80 o
  -2  -5  13        6.39       11.94      9.73 o
  -1  -5  13        1.73       -2.55      3.27 o
   0  -5  13        1.52        0.84      3.15 o
   1  -5  13       41.20       51.76      4.65 o
   2  -5  13       52.92       54.65      4.50 o
   3  -5  13        1.59        2.59      2.26 o
  -3  -4  13       47.85       49.94      5.93 o
  -2  -4  13        0.14        8.19      3.84 o
  -1  -4  13       19.86       17.94      4.14 o
   0  -4  13       98.26       95.96      8.23 o
   1  -4  13      112.46      109.73     10.43 o
   2  -4  13        2.44        2.28      2.31 o
   3  -4  13        1.18        1.69      2.37 o
   4  -4  13       10.69        8.26      2.50 o
   5  -4  13       48.20       64.18      4.34 o
  -4  -3  13      150.53      141.04      7.16 o
  -3  -3  13      142.29      145.13      6.86 o
  -2  -3  13       60.37       61.98      4.49 o
  -1  -3  13        4.33        3.55      3.42 o
   0  -3  13        7.49        2.95      4.41 o
   1  -3  13      150.47      153.11      7.47 o
   2  -3  13       98.01       99.59      5.06 o
   3  -3  13        0.40       -0.29      2.23 o
   4  -3  13        1.00       -0.30      2.25 o
   5  -3  13        0.06       -2.07      3.36 o
   6  -3  13       20.80       19.40      3.91 o
  -5  -2  13       12.68        7.94      4.10 o
  -4  -2  13       18.26       16.84      4.06 o
  -3  -2  13        0.49        2.58      3.13 o
  -2  -2  13       26.50       28.98      3.83 o
  -1  -2  13        0.03       -1.55      2.45 o
   0  -2  13       94.85      102.17      4.75 o
   1  -2  13      291.96      307.35     11.18 o
   2  -2  13      149.72      157.23      6.60 o
   3  -2  13       45.51       45.27      3.74 o
   4  -2  13        2.65        3.00      2.43 o
   5  -2  13       90.32       84.58      5.89 o
   6  -2  13      102.03       85.97      6.10 o
   7  -2  13        1.47        5.00      3.56 o
  -5  -1  13        0.13        0.80      3.53 o
  -4  -1  13       66.60       65.73      7.72 o
  -3  -1  13      263.04      250.21      9.00 o
  -2  -1  13      400.76      420.30     11.55 o
  -1  -1  13      108.25      104.78      5.38 o
   0  -1  13       69.90       69.16      5.92 o
   1  -1  13      124.16      131.43      5.29 o
   2  -1  13      385.65      370.65     10.65 o
   3  -1  13      255.12      252.33      9.87 o
   4  -1  13       28.13       22.50      4.71 o
   5  -1  13        0.84        0.61      2.89 o
   6  -1  13       36.39       34.22      4.70 o
   7  -1  13        0.81        1.23      5.02 o
   8  -1  13        7.70       15.63      4.40 o
  -6   0  13      176.35      179.14     18.48 o
  -5   0  13      143.21      156.16      9.09 o
  -4   0  13       29.32       39.68      4.73 o
  -3   0  13       88.37       93.00      5.77 o
  -2   0  13      606.37      628.71     14.93 o
  -1   0  13      419.03      433.96     11.31 o
   0   0  13       86.20       81.86      7.36 o
   1   0  13       10.96        7.38      3.01 o
   2   0  13       78.40       74.68      4.50 o
   3   0  13       17.50       19.60      2.42 o
   4   0  13        1.48        0.26      1.70 o
   5   0  13       26.75       22.09      4.83 o
   6   0  13       82.32       79.49      6.21 o
   7   0  13      175.75      176.98      9.29 o
   8   0  13       48.75       34.31      5.27 o
   9   0  13       36.25       33.16      5.58 o
  -6   1  13      144.91      176.51     11.23 o
  -5   1  13      285.50      330.25     13.34 o
  -4   1  13       50.99       46.06      5.01 o
  -3   1  13        0.21       -2.62      2.62 o
  -2   1  13      118.35      115.71      5.45 o
  -1   1  13       47.95       45.05      3.70 o
   0   1  13       24.00       27.31      3.97 o
   1   1  13      275.40      277.93      9.27 o
   2   1  13      931.33      902.28     20.41 o
   3   1  13      522.91      531.64     20.77 o
   4   1  13      501.13      464.18     12.08 o
   5   1  13      143.74      122.94      5.58 o
   6   1  13       41.29       39.01      5.74 o
   7   1  13      129.51      134.91      6.05 o
   8   1  13      158.01      152.20      9.32 o
   9   1  13       45.44       50.11      6.42 o
  -6   2  13        4.05       -1.24      4.91 o
  -5   2  13        3.62       -1.53      4.51 o
  -4   2  13        2.74       -1.35      3.43 o
  -3   2  13       19.91       20.90      3.45 o
  -2   2  13      530.29      527.94     11.88 o
  -1   2  13      792.70      820.67     15.83 o
   0   2  13      437.31      461.75     11.59 o
   1   2  13      692.59      674.82     14.75 o
   2   2  13      389.80      414.06     10.33 o
   3   2  13      281.63      257.73      8.76 o
   4   2  13      162.84      163.59      6.82 o
   5   2  13        7.82        2.79      2.65 o
   6   2  13       55.90       49.66      4.24 o
   7   2  13        7.33        6.63      3.00 o
   8   2  13       49.55       53.64      4.68 o
   9   2  13        0.42       -1.07      3.05 o
  10   2  13        5.51        2.10      4.22 o
  -6   3  13       27.09       19.94      5.85 o
  -5   3  13      174.51      177.98     10.15 o
  -4   3  13      284.94      304.47     19.02 o
  -3   3  13       93.92       97.92      6.12 o
  -2   3  13       97.64       82.82      4.64 o
  -1   3  13      195.28      180.05      7.26 o
   0   3  13        1.38        5.20      2.73 o
   1   3  13       10.99        4.59      2.56 o
   2   3  13        6.83       -0.39      3.13 o
   3   3  13      342.88      355.16     11.83 o
   4   3  13      682.40      650.98     14.21 o
   5   3  13      258.73      259.15      8.97 o
   6   3  13      205.08      204.72      8.08 o
   7   3  13      354.36      358.61     14.71 o
   8   3  13      513.76      508.06     14.56 o
   9   3  13      440.24      438.59     13.53 o
  10   3  13       89.39       91.55      6.59 o
  -6   4  13        6.71        5.73      6.28 o
  -5   4  13       40.30       52.32      6.67 o
  -4   4  13      122.26      137.67     12.54 o
  -3   4  13      143.61      143.76      7.10 o
  -2   4  13        7.70       11.75      4.91 o
  -1   4  13      237.38      217.19      8.81 o
   0   4  13      624.49      583.08     13.89 o
   1   4  13      218.42      193.84      7.14 o
   2   4  13       10.30        6.21      2.67 o
   3   4  13      612.53      588.70     13.44 o
   4   4  13      732.92      724.89     15.59 o
   5   4  13      673.02      675.79     14.91 o
   6   4  13      568.94      586.31     13.64 o
   7   4  13        0.91       -2.94      2.94 o
   8   4  13        3.01        4.38      3.41 o
   9   4  13       29.47       42.89      5.32 o
  10   4  13        3.63        0.96      3.63 o
  -6   5  13        0.44        2.97      4.95 o
  -5   5  13       73.19       87.89      7.87 o
  -4   5  13      213.20      221.91     10.83 o
  -3   5  13       29.56       27.64      5.10 o
  -2   5  13       67.35       56.49      7.13 o
  -1   5  13       97.03       96.53      6.34 o
   0   5  13      615.15      610.14     12.82 o
   1   5  13       79.16       87.04      4.61 o
   2   5  13      104.91      100.59      4.58 o
   3   5  13      150.96      155.40      6.40 o
   4   5  13       18.97       13.95      2.96 o
   5   5  13        1.06        0.39      2.38 o
   6   5  13       94.97       85.77      4.99 o
   7   5  13        5.65        4.46      2.94 o
   8   5  13      162.00      145.94      9.35 o
   9   5  13      414.92      481.80     22.91 o
  10   5  13      316.24      334.13     12.41 o
  11   5  13      103.10      106.68      7.76 o
  -6   6  13        9.72        3.98      5.20 o
  -5   6  13       19.02       14.76      5.23 o
  -4   6  13       12.76       20.50      5.18 o
  -3   6  13       55.53       63.14      6.68 o
  -2   6  13       60.03       68.10      5.23 o
  -1   6  13      252.02      224.89      8.83 o
   0   6  13        6.57        8.15      2.64 o
   1   6  13       30.35       27.73      3.23 o
   2   6  13      534.16      512.81     11.20 o
   3   6  13       37.20       32.34      3.32 o
   4   6  13      672.64      671.28     13.34 o
   5   6  13      490.59      494.91     12.42 o
   6   6  13      348.06      355.54     12.96 o
   7   6  13      268.02      283.21     10.39 o
   8   6  13      176.69      182.17      8.82 o
   9   6  13      180.00      183.61      9.99 o
  10   6  13      248.16      265.21     14.07 o
  11   6  13      112.97      128.98     12.03 o
  -5   7  13       10.51        7.61      5.12 o
  -4   7  13      155.31      173.93      8.94 o
  -3   7  13       64.38       70.64      5.81 o
  -2   7  13       12.10       17.55      3.81 o
  -1   7  13       18.90       21.75      4.84 o
   0   7  13       33.07       39.50      4.33 o
   1   7  13      179.70      179.62      6.41 o
   2   7  13       10.21        7.24      3.30 o
   3   7  13      174.92      180.72      6.30 o
   4   7  13      851.48      857.40     16.23 o
   5   7  13       70.34       65.32      4.78 o
   6   7  13        4.97        3.11      2.82 o
   7   7  13      836.46      852.30     19.88 o
   8   7  13       68.10       62.47      5.84 o
   9   7  13       47.02       48.90      5.79 o
  10   7  13        2.76        3.33      4.11 o
  11   7  13       28.07       44.97     11.29 o
  -5   8  13        2.26       -1.12      5.10 o
  -4   8  13        3.71        4.23      3.90 o
  -3   8  13       44.01       51.53      5.44 o
  -2   8  13      163.57      162.22      7.64 o
  -1   8  13       55.89       54.77      4.84 o
   0   8  13        1.13       -2.74      2.80 o
   1   8  13      104.48      103.46      5.91 o
   2   8  13      158.62      152.95      5.90 o
   3   8  13      157.26      145.65      5.70 o
   4   8  13      423.87      429.23     10.96 o
   5   8  13        1.54        1.57      2.47 o
   6   8  13      191.94      191.91      6.71 o
   7   8  13       61.94       60.34      4.93 o
   8   8  13        2.55        2.82      3.63 o
   9   8  13      108.06       91.21      7.20 o
  10   8  13      392.85      430.89     37.07 o
  11   8  13      210.92      234.47     13.95 o
  -5   9  13        1.00       10.46      5.59 o
  -4   9  13       40.29       58.35     11.53 o
  -3   9  13       19.40       13.89      4.19 o
  -2   9  13       47.53       41.28      5.53 o
  -1   9  13        0.12       -2.45      2.97 o
   0   9  13        6.40        9.11      3.30 o
   1   9  13       90.88       87.42      5.62 o
   2   9  13      172.04      162.90      6.30 o
   3   9  13       35.98       34.71      3.64 o
   4   9  13        3.38        5.79      2.61 o
   5   9  13       22.44       25.75      3.33 o
   6   9  13       71.17       63.31      4.78 o
   7   9  13      558.50      584.52     14.94 o
   8   9  13      323.31      319.02     38.85 o
   9   9  13       32.71       47.02     12.09 o
  10   9  13        3.42        0.31      5.77 o
  11   9  13       31.30       43.45      9.35 o
  -4  10  13      127.78      106.65      8.80 o
  -3  10  13      153.77      143.96      9.36 o
  -2  10  13      178.81      162.93      9.27 o
  -1  10  13      144.40      160.85      7.78 o
   0  10  13       24.97       28.76      4.25 o
   1  10  13        0.82       -2.97      2.97 o
   2  10  13      188.76      175.35      7.58 o
   3  10  13      304.01      331.19     10.38 o
   4  10  13      113.09      106.13      5.89 o
   5  10  13       24.23       27.89      4.04 o
   6  10  13       12.14        9.40      4.22 o
   7  10  13       61.50       57.18      7.30 o
   8  10  13       81.98       65.07      9.50 o
   9  10  13       58.70       64.59      8.21 o
  10  10  13       22.97       27.57      7.03 o
  11  10  13       79.53       91.96     10.06 o
  -4  11  13       45.85       46.15      8.05 o
  -3  11  13        4.62        3.73      4.89 o
  -2  11  13        9.31        0.62      4.06 o
  -1  11  13       46.24       46.71      5.24 o
   0  11  13       40.08       38.08      4.67 o
   1  11  13        2.21        2.96      4.09 o
   2  11  13       41.10       38.11      6.15 o
   3  11  13       92.70       90.99      5.87 o
   4  11  13        8.37        8.92      3.43 o
   5  11  13       41.12       40.97      5.34 o
   6  11  13       24.70       22.99      4.24 o
   7  11  13      132.38      125.15      6.94 o
   8  11  13      143.51      144.02      8.55 o
   9  11  13       17.92       21.96      6.30 o
  10  11  13        1.39       -1.38      5.67 o
  11  11  13       25.01       30.99      7.83 o
  -3  12  13       43.53       61.09     10.24 o
  -2  12  13      249.48      255.71     12.72 o
  -1  12  13      127.17      137.44     11.14 o
   0  12  13      283.43      307.25     12.75 o
   1  12  13       50.14       46.71      5.10 o
   2  12  13        2.38        4.97      3.70 o
   3  12  13      211.31      222.09      8.92 o
   4  12  13      300.23      287.92     10.33 o
   5  12  13       61.11       64.16      5.83 o
   6  12  13       41.04       42.45      4.95 o
   7  12  13       18.40        8.31      4.27 o
   8  12  13        8.62        6.77      7.04 o
   9  12  13       60.10       70.94      9.04 o
  10  12  13        8.73        7.75      6.42 o
  -2  13  13       11.35       10.77      5.47 o
  -1  13  13       90.59       85.90      7.92 o
   0  13  13      290.37      303.04     12.97 o
   1  13  13      130.44      132.51      8.76 o
   2  13  13        8.67        2.81      3.70 o
   3  13  13       13.04       13.76      3.94 o
   4  13  13        1.02       -0.13      3.55 o
   5  13  13        6.44        2.64      3.74 o
   6  13  13        6.43        4.44      3.61 o
   7  13  13       37.51       22.07      4.52 o
   8  13  13       73.55       74.13      7.13 o
   9  13  13       23.75       19.01      6.93 o
  10  13  13       24.20       17.56      6.71 o
  -1  14  13        3.03        2.54      7.34 o
   0  14  13        8.00       14.56      5.26 o
   1  14  13       15.55       10.85      7.12 o
   2  14  13       17.98       10.47      4.93 o
   3  14  13       55.30       54.28      6.84 o
   4  14  13      129.08      130.21      8.86 o
   5  14  13       75.04       73.20      7.36 o
   6  14  13        6.90        7.24      4.87 o
   7  14  13        4.48        6.14      4.84 o
   8  14  13        3.53       -0.54      5.56 o
   9  14  13       31.54       27.27      7.14 o
   0  15  13       24.93       26.41     12.00 o
   1  15  13      216.79      239.49     12.06 o
   2  15  13      174.65      187.29     11.02 o
   3  15  13        1.20       -0.72      4.49 o
   4  15  13       18.52       19.84      5.64 o
   5  15  13       80.01       73.49      7.53 o
   6  15  13       18.26       20.10      5.64 o
   7  15  13       34.18       27.12     16.04 o
   8  15  13       17.94       23.52      7.18 o
   2  16  13       11.44       11.72      5.23 o
   3  16  13        1.38        0.43      4.69 o
   4  16  13       26.85       35.10      6.46 o
   5  16  13       26.11       37.32      6.72 o
   6  16  13        0.10       -5.56      5.56 o
   7  16  13        3.44       -1.60      8.44 o
   0  -4  14       13.30       15.64      4.02 o
   1  -4  14       13.59       19.86      5.32 o
   2  -4  14       39.24       42.57      4.98 o
  -2  -3  14       11.16        5.91      5.34 o
  -1  -3  14        4.23        7.63      3.83 o
   0  -3  14        0.76       -1.62      3.29 o
   1  -3  14       96.45      100.00      6.43 o
   2  -3  14      151.02      163.67      8.55 o
   3  -3  14       46.13       63.30      5.39 o
   4  -3  14        7.17        4.39      3.23 o
   5  -3  14       36.37       37.71      6.69 o
  -3  -2  14        7.17        6.66      3.69 o
  -2  -2  14       11.66       14.49      3.55 o
  -1  -2  14       39.59       44.10      4.02 o
   0  -2  14        6.75        5.13      3.47 o
   1  -2  14       35.43       44.22      7.64 o
   2  -2  14       24.94       24.96      4.51 o
   3  -2  14      116.08      115.37      6.98 o
   4  -2  14       48.75       59.38      5.35 o
   5  -2  14       18.17       18.73      4.11 o
   6  -2  14        8.42        3.20      4.33 o
  -4  -1  14       14.52       11.23      4.21 o
  -3  -1  14      191.13      223.73     10.02 o
  -2  -1  14       53.09       52.97      4.84 o
  -1  -1  14        1.99        1.84      3.17 o
   0  -1  14        0.57        1.19      2.53 o
   1  -1  14      111.02      105.88      4.95 o
   2  -1  14      423.02      416.39     14.68 o
   3  -1  14      110.68      110.59      7.10 o
   4  -1  14        0.81        2.17      3.27 o
   5  -1  14        9.53        3.97      3.57 o
   6  -1  14        3.52        5.78      3.76 o
   7  -1  14       98.12       83.60      9.20 o
  -4   0  14       48.39       54.08      6.33 o
  -3   0  14      164.03      177.55      7.87 o
  -2   0  14      318.38      355.02     10.80 o
  -1   0  14      263.68      276.08      9.45 o
   0   0  14      105.26      110.48      5.51 o
   1   0  14        1.12       -0.32      2.56 o
   2   0  14       44.98       40.03      3.81 o
   3   0  14       18.27       15.33      2.75 o
   4   0  14       59.44       54.40      6.16 o
   5   0  14       15.11       15.11      4.03 o
   6   0  14       13.20       18.38      5.13 o
   7   0  14        2.14        2.07      4.75 o
   8   0  14       45.78       42.33      5.89 o
  -5   1  14      239.39      271.55     26.61 o
  -4   1  14       94.01       90.24      7.55 o
  -3   1  14       15.23       10.75      3.69 o
  -2   1  14        0.42        3.62      3.26 o
  -1   1  14        2.26        5.28      3.14 o
   0   1  14        1.68        1.38      2.76 o
   1   1  14       24.12       30.02      4.68 o
   2   1  14      206.15      208.99      9.60 o
   3   1  14      118.17      130.71      6.09 o
   4   1  14      111.86      117.16      5.60 o
   5   1  14        0.66        1.51      2.90 o
   6   1  14       42.36       46.90     11.18 o
   7   1  14       48.49       51.01      6.06 o
   8   1  14        8.56        5.58      4.38 o
  -5   2  14        6.50       16.25      5.42 o
  -4   2  14        9.34        1.66      4.38 o
  -3   2  14        4.56        6.81      3.50 o
  -2   2  14      188.48      200.50      7.15 o
  -1   2  14      750.88      756.47     18.05 o
   0   2  14      360.31      362.62     11.86 o
   1   2  14       33.10       34.25      4.23 o
   2   2  14      271.15      271.97      9.51 o
   3   2  14      393.17      387.54     11.53 o
   4   2  14      146.91      148.93      7.01 o
   5   2  14      152.13      130.42      6.24 o
   6   2  14       97.79       93.33      7.70 o
   7   2  14       15.68        9.29      3.44 o
   8   2  14        1.14       -2.77      2.79 o
   9   2  14       40.94       36.25      9.77 o
  -5   3  14      217.87      223.23     11.50 o
  -4   3  14      201.12      211.45     11.81 o
  -3   3  14      135.82      132.54      7.27 o
  -2   3  14      130.40      140.76      8.10 o
  -1   3  14      424.74      442.45     13.50 o
   0   3  14      507.62      523.48     13.22 o
   1   3  14      341.82      332.09      9.71 o
   2   3  14        4.99       -2.53      2.53 o
   3   3  14       10.45        6.55      4.96 o
   4   3  14      110.80      104.40      6.05 o
   5   3  14       21.10       15.02      3.52 o
   6   3  14        2.36        2.75      3.10 o
   7   3  14      132.95      133.47      6.90 o
   8   3  14      277.20      280.93     10.29 o
   9   3  14        6.40        0.82      3.33 o
  -5   4  14       98.99       96.29     11.34 o
  -4   4  14      225.30      240.54     23.42 o
  -3   4  14      134.61      145.95      8.88 o
  -2   4  14        3.87        3.65      3.30 o
  -1   4  14       76.34       73.45      5.47 o
   0   4  14       28.43       27.03      3.92 o
   1   4  14       29.06       23.06      3.63 o
   2   4  14      102.68       98.59      5.32 o
   3   4  14      592.07      552.89     13.25 o
   4   4  14      828.38      825.13     17.52 o
   5   4  14      951.39      964.62     22.69 o
   6   4  14      141.81      141.61      7.07 o
   7   4  14        1.55       -2.98      2.98 o
   8   4  14        8.37        3.37      3.53 o
   9   4  14      259.11      267.36     11.53 o
  10   4  14       63.73       61.36      7.42 o
  -5   5  14       12.40       18.97      5.91 o
  -4   5  14       21.31       20.98      5.55 o
  -3   5  14       14.84       13.86      5.07 o
  -2   5  14        3.09        5.43      3.70 o
  -1   5  14      184.76      186.26      7.94 o
   0   5  14     1051.19     1054.88     22.14 o
   1   5  14     1126.04     1112.99     22.82 o
   2   5  14      347.94      363.61     10.44 o
   3   5  14      335.32      338.29      9.91 o
   4   5  14      256.96      238.72      8.18 o
   5   5  14       34.22       32.78      5.20 o
   6   5  14       33.69       42.45      6.78 o
   7   5  14       53.14       60.23      7.99 o
   8   5  14       24.78       31.45      4.74 o
   9   5  14      151.65      162.00      8.48 o
  10   5  14        4.08        0.42      3.69 o
  -5   6  14        0.68       -3.21      4.50 o
  -4   6  14       67.72       63.26      7.11 o
  -3   6  14      415.02      426.58     15.38 o
  -2   6  14      297.54      318.39     12.57 o
  -1   6  14       90.89       71.06      5.46 o
   0   6  14       18.94       17.16      3.80 o
   1   6  14       49.80       40.24      4.76 o
   2   6  14       62.35       62.54      4.88 o
   3   6  14       13.67       15.10      5.26 o
   4   6  14      123.37      124.75      6.12 o
   5   6  14      418.71      423.01     11.52 o
   6   6  14      293.63      291.01     18.58 o
   7   6  14      151.93      150.15      6.83 o
   8   6  14      107.06       89.47      9.19 o
   9   6  14      260.25      271.85     11.17 o
  10   6  14      256.10      285.87     11.92 o
  -5   7  14        0.54        0.04      4.71 o
  -4   7  14       38.11       54.67     10.50 o
  -3   7  14        2.88       -0.97      4.06 o
  -2   7  14       71.18       82.65      7.06 o
  -1   7  14       80.97       75.09      5.58 o
   0   7  14       13.04        7.67      2.79 o
   1   7  14      607.48      607.94     13.26 o
   2   7  14      323.61      320.95      9.53 o
   3   7  14        6.39       -1.12      2.77 o
   4   7  14      296.03      303.33     10.91 o
   5   7  14      460.77      471.26     12.55 o
   6   7  14       96.80       92.22      5.70 o
   7   7  14      334.32      328.45     10.31 o
   8   7  14      307.56      304.68     11.76 o
   9   7  14        0.64        5.31      4.58 o
  10   7  14        4.75        5.41      4.36 o
  -4   8  14       15.59       11.64      6.31 o
  -3   8  14      140.65      135.85      7.87 o
  -2   8  14       43.82       49.00      5.34 o
  -1   8  14        6.58        3.89      4.90 o
   0   8  14       52.45       55.13      5.45 o
   1   8  14       53.15       60.95      4.49 o
   2   8  14      138.76      128.42      5.70 o
   3   8  14      129.36      125.74      5.61 o
   4   8  14      186.26      184.20      7.90 o
   5   8  14      113.10      131.23      6.61 o
   6   8  14       10.79       14.68      3.85 o
   7   8  14        4.52        6.21      3.31 o
   8   8  14       27.88       28.11      4.41 o
   9   8  14       20.27       10.11      9.85 o
  10   8  14      249.34      278.87     14.94 o
  -4   9  14        3.53       -1.28      4.69 o
  -3   9  14        4.36       -2.51      3.70 o
  -2   9  14       16.68       25.47      5.34 o
  -1   9  14       44.56       49.72      5.13 o
   0   9  14       96.81       97.38      6.19 o
   1   9  14        0.76       -0.44      3.14 o
   2   9  14        6.02        3.89      4.27 o
   3   9  14      314.36      302.55      8.81 o
   4   9  14       11.92       14.50      3.15 o
   5   9  14      172.50      169.60      7.56 o
   6   9  14      103.81      105.60      6.32 o
   7   9  14      399.59      409.51     12.18 o
   8   9  14      259.81      258.42     13.53 o
   9   9  14       14.83       12.59      6.05 o
  10   9  14       53.78       62.33      9.58 o
  -3  10  14       78.93      103.65      9.43 o
  -2  10  14       20.20       22.91      4.70 o
  -1  10  14        1.23       -1.61      3.33 o
   0  10  14        4.04        4.20      3.30 o
   1  10  14        0.94        3.62      3.85 o
   2  10  14       81.95       77.20      5.70 o
   3  10  14      149.48      160.27      7.37 o
   4  10  14       68.00       71.49      5.48 o
   5  10  14      193.53      208.30      8.33 o
   6  10  14      139.12      137.16      6.96 o
   7  10  14        6.18        3.41      4.55 o
   8  10  14      233.41      226.75     10.82 o
   9  10  14      305.67      319.02     16.10 o
  10  10  14        6.78        6.66      5.89 o
  -3  11  14        4.67        8.56      5.05 o
  -2  11  14       54.33       38.77      6.30 o
  -1  11  14       51.15       54.62      5.65 o
   0  11  14      153.40      160.33      7.99 o
   1  11  14       57.34       60.18      5.67 o
   2  11  14        7.56        3.54      3.62 o
   3  11  14       59.21       53.98      5.27 o
   4  11  14      168.10      171.17      7.87 o
   5  11  14       57.92       51.96      5.17 o
   6  11  14        9.11        7.94      4.39 o
   7  11  14       87.58       88.06      7.52 o
   8  11  14       88.57       84.61      8.67 o
   9  11  14        7.18       19.42      6.48 o
  10  11  14       14.91       17.12      6.76 o
  -2  12  14       22.68       21.94      5.63 o
  -1  12  14        1.26       -6.29      6.80 o
   0  12  14        6.57        6.48      3.85 o
   1  12  14        2.21        1.75      3.78 o
   2  12  14        6.96       10.45      3.78 o
   3  12  14      160.61      171.95     10.95 o
   4  12  14      170.51      176.68      8.17 o
   5  12  14        9.91       11.33      3.92 o
   6  12  14        7.25        7.58      3.86 o
   7  12  14        0.65        2.29      3.69 o
   8  12  14      100.60       92.08      8.06 o
   9  12  14      125.73      117.58     28.40 o
  10  12  14       29.58       23.34      7.30 o
  -1  13  14       81.57       72.40      7.78 o
   0  13  14      153.20      157.91      9.95 o
   1  13  14       99.06      106.14      9.46 o
   2  13  14        2.60        0.41      3.61 o
   3  13  14        1.16        0.05      3.59 o
   4  13  14       77.21       88.42      7.47 o
   5  13  14       85.39       79.39      8.51 o
   6  13  14       32.90       39.95      7.16 o
   7  13  14       48.81       51.32      5.63 o
   8  13  14        8.22        1.75      5.85 o
   9  13  14       14.97        5.51      6.34 o
   0  14  14        2.66        7.20      5.00 o
   1  14  14       13.91       11.70      6.67 o
   2  14  14       13.59        9.31      5.38 o
   3  14  14       32.50       30.89      5.89 o
   4  14  14       36.16       39.98      6.38 o
   5  14  14        0.56       -3.07      4.25 o
   6  14  14       12.91        8.53      4.34 o
   7  14  14        0.20       -2.28      3.95 o
   8  14  14       10.63       15.58      5.37 o
   1  15  14       80.62       85.18     11.21 o
   2  15  14       81.87       79.93      7.98 o
   3  15  14        2.38        4.22      4.90 o
   4  15  14       25.65       23.37      5.87 o
   5  15  14      105.43       98.27      8.52 o
   6  15  14       16.05       17.12      5.49 o
   7  15  14       16.36       11.62      5.66 o
   4  16  14        2.16        0.94      4.92 o
   5  16  14        4.87        9.11      5.41 o
  -1  -2  15        5.54        7.31      4.09 o
   0  -2  15        0.53        2.31      3.57 o
   1  -2  15        0.92        2.03      3.89 o
   2  -2  15       94.31       85.70      6.83 o
   3  -2  15      238.88      267.95     11.43 o
   4  -2  15       19.21       17.71      4.35 o
  -2  -1  15       10.63        8.74      3.64 o
  -1  -1  15        0.24        1.25      3.06 o
   0  -1  15       25.22       28.69      4.72 o
   1  -1  15       23.76       29.63     12.17 o
   2  -1  15        0.89        4.87      3.95 o
   3  -1  15       10.52        7.24      3.99 o
   4  -1  15       25.56       25.10      5.21 o
   5  -1  15        1.34        0.17      3.45 o
  -3   0  15       84.72       97.45      7.52 o
  -2   0  15      228.27      262.20      9.53 o
  -1   0  15       47.94       48.86      4.69 o
   0   0  15       12.47       17.62      3.73 o
   1   0  15        8.42       11.26      3.31 o
   2   0  15       22.70       13.59      4.45 o
   3   0  15      181.21      222.25     10.64 o
   4   0  15      223.16      237.29     10.99 o
   5   0  15       21.64       26.58      4.88 o
   6   0  15       13.72       12.07      4.38 o
   7   0  15       38.67       53.76      8.74 o
  -3   1  15       10.95       12.53      4.59 o
  -2   1  15        0.73        4.70      3.48 o
  -1   1  15       19.81       20.77      3.91 o
   0   1  15      107.44      101.63      6.38 o
   1   1  15       83.36       75.92      5.39 o
   2   1  15        6.10        5.87      3.05 o
   3   1  15        2.83        0.12      2.76 o
   4   1  15       37.66       31.62      3.99 o
   5   1  15       57.14       64.36      9.31 o
   6   1  15        5.77       -1.19      3.66 o
   7   1  15        0.79        1.73      4.05 o
  -4   2  15       73.30       93.11      9.86 o
  -3   2  15        3.74        2.23      4.13 o
  -2   2  15      171.04      210.00      9.93 o
  -1   2  15       52.99       53.52      7.53 o
   0   2  15       70.25       78.38      6.02 o
   1   2  15       10.84       16.33      3.81 o
   2   2  15      123.99      115.35      8.26 o
   3   2  15      320.95      329.67     10.67 o
   4   2  15      151.77      155.47      6.97 o
   5   2  15       11.72        7.89      3.16 o
   6   2  15       20.47       29.72      3.73 o
   7   2  15        5.51       10.15      3.19 o
   8   2  15       24.96       28.26      8.06 o
  -4   3  15       74.93       86.82      7.95 o
  -3   3  15      115.95      120.91     10.32 o
  -2   3  15       98.83       97.31      7.30 o
  -1   3  15      263.61      264.88     10.75 o
   0   3  15      337.13      346.62     12.19 o
   1   3  15      212.14      222.20      9.31 o
   2   3  15        2.93        1.75      3.39 o
   3   3  15       15.02        2.31      3.11 o
   4   3  15       33.95       29.46      4.17 o
   5   3  15       60.83       53.23      6.22 o
   6   3  15        1.49       -2.91      2.91 o
   7   3  15       16.98       21.67      3.94 o
   8   3  15        3.31        6.92      3.56 o
   9   3  15        2.82        5.02      4.23 o
  -4   4  15      234.56      265.09     12.64 o
  -3   4  15      176.06      221.99     11.03 o
  -2   4  15       53.93       55.29      5.29 o
  -1   4  15       32.85       33.19      4.63 o
   0   4  15        3.64        3.01      3.25 o
   1   4  15        2.85        1.40      2.82 o
   2   4  15        2.75        0.05      2.69 o
   3   4  15      141.15      134.64      7.84 o
   4   4  15      254.90      268.77     10.07 o
   5   4  15       70.55       66.80      5.44 o
   6   4  15        1.29       -1.52      3.05 o
   7   4  15        3.68        2.83      3.44 o
   8   4  15       12.57       13.56      4.07 o
   9   4  15       73.19       63.49      6.16 o
  -4   5  15        5.39        8.76      5.30 o
  -3   5  15        2.33       -2.29      4.38 o
  -2   5  15       10.37       11.35      4.73 o
  -1   5  15      194.18      192.12      8.39 o
   0   5  15      774.41      741.69     21.59 o
   1   5  15      627.91      600.59     14.96 o
   2   5  15       72.08       85.02      5.39 o
   3   5  15      244.88      220.18     11.87 o
   4   5  15      157.22      146.44      6.60 o
   5   5  15      247.07      243.18      9.94 o
   6   5  15      271.62      253.56      9.99 o
   7   5  15      146.41      129.43      8.10 o
   8   5  15        3.73       -0.79      3.60 o
   9   5  15        0.29        2.45      3.89 o
  -4   6  15       83.43       86.75      8.25 o
  -3   6  15      311.20      323.20     17.72 o
  -2   6  15      302.61      312.96     12.96 o
  -1   6  15       43.81       45.73      6.14 o
   0   6  15      139.60      141.29      7.24 o
   1   6  15      418.82      434.44     12.41 o
   2   6  15      520.25      531.91     13.90 o
   3   6  15       55.60       57.19      4.92 o
   4   6  15        2.33        0.52      2.89 o
   5   6  15      141.19      143.20      7.84 o
   6   6  15       37.83       37.09      4.34 o
   7   6  15       50.16       44.30      5.34 o
   8   6  15        2.41       -2.18      3.43 o
   9   6  15       55.17       57.49      8.51 o
  10   6  15       27.83        6.80      5.85 o
  -4   7  15       45.42       36.36      6.70 o
  -3   7  15       37.20       32.32      6.40 o
  -2   7  15      171.97      212.25     22.63 o
  -1   7  15      121.36      130.27     10.43 o
   0   7  15        3.33        1.22      3.87 o
   1   7  15      189.88      186.53      8.01 o
   2   7  15      202.05      178.78     12.50 o
   3   7  15       22.41       17.45      3.86 o
   4   7  15       91.09       93.54      5.90 o
   5   7  15      636.20      637.61     17.95 o
   6   7  15      462.62      477.67     13.00 o
   7   7  15      181.87      194.05      9.97 o
   8   7  15      140.84      150.84      8.57 o
   9   7  15       13.42       11.23      4.55 o
  10   7  15       34.59       45.35      8.74 o
  -3   8  15       20.70       14.42      5.39 o
  -2   8  15      111.42      119.22     12.03 o
  -1   8  15        6.92        3.56      4.43 o
   0   8  15       62.10       64.81      6.47 o
   1   8  15      335.27      298.76     11.88 o
   2   8  15      718.38      720.17     17.43 o
   3   8  15      275.72      302.94     10.10 o
   4   8  15      318.63      334.39     10.78 o
   5   8  15       89.76       91.52      5.93 o
   6   8  15       34.08       36.75      4.61 o
   7   8  15       11.79       14.17      3.86 o
   8   8  15       23.54       23.80      4.46 o
   9   8  15        0.68       -5.32      5.32 o
  10   8  15        9.35        7.81      6.10 o
  -3   9  15        5.90        4.83      6.14 o
  -2   9  15      162.88      157.15      9.89 o
  -1   9  15      194.37      205.52     17.56 o
   0   9  15       97.83       94.94      7.21 o
   1   9  15       59.43       58.54      5.32 o
   2   9  15       40.51       23.57      5.19 o
   3   9  15       11.65       11.29      4.55 o
   4   9  15       99.31       93.72      7.16 o
   5   9  15       76.94       72.62      5.79 o
   6   9  15      270.43      285.49     10.20 o
   7   9  15       19.29       13.80      4.95 o
   8   9  15      102.51      107.35     10.59 o
   9   9  15       35.41       27.10      6.99 o
  10   9  15       51.97       57.63      8.75 o
  -3  10  15        6.34        6.22      9.43 o
  -2  10  15        4.84       -0.02      3.92 o
  -1  10  15       52.72       51.83      5.77 o
   0  10  15       57.05       46.95      5.37 o
   1  10  15        3.17       -2.95      3.58 o
   2  10  15      256.04      241.95      9.38 o
   3  10  15       99.24      110.54      6.55 o
   4  10  15        1.94       -1.83      3.98 o
   5  10  15      120.32      141.23      8.69 o
   6  10  15      302.66      306.28     12.41 o
   7  10  15       55.31       52.34      6.59 o
   8  10  15      154.64      180.95     10.16 o
   9  10  15      298.22      305.72     15.99 o
  10  10  15        2.38        1.02      8.33 o
  -2  11  15       53.65       48.62     15.90 o
  -1  11  15       52.27       59.35      6.39 o
   0  11  15       11.21       14.46      5.26 o
   1  11  15       30.46       34.34      4.96 o
   2  11  15        1.16       -1.28      3.59 o
   3  11  15       34.14       31.09      4.56 o
   4  11  15      116.33      104.27      6.66 o
   5  11  15      228.61      228.31     11.09 o
   6  11  15       37.44       37.52      5.94 o
   7  11  15       18.60       14.91      5.19 o
   8  11  15        9.17       11.48      4.99 o
   9  11  15        8.58       16.29     11.98 o
  -1  12  15        4.10        5.87      4.75 o
   0  12  15       48.34       49.41      5.85 o
   1  12  15       74.92       76.61      6.34 o
   2  12  15       56.54       60.01      5.79 o
   3  12  15       17.20       17.92      7.75 o
   4  12  15        8.35        7.25      4.80 o
   5  12  15       77.15       76.07      6.23 o
   6  12  15        9.75        6.23      4.70 o
   7  12  15       65.06       95.75      8.47 o
   8  12  15       75.24       72.33      7.89 o
   9  12  15      137.01      168.93     18.55 o
   0  13  15        8.66        7.05      5.16 o
   1  13  15       12.49       10.69      5.26 o
   2  13  15        1.27        2.18      3.93 o
   3  13  15        2.13        2.56      4.70 o
   4  13  15       64.46       64.03      5.96 o
   5  13  15      150.24      175.08      8.64 o
   6  13  15      144.61      161.05      8.47 o
   7  13  15       47.90       49.41      6.98 o
   8  13  15        3.24        2.93      4.88 o
   9  13  15       31.84       30.93      7.96 o
   1  14  15       57.70       73.82      9.05 o
   2  14  15       42.73       44.34      6.69 o
   3  14  15        7.16        3.21      5.02 o
   4  14  15       15.48       25.19      5.80 o
   5  14  15        5.17        4.23      4.30 o
   6  14  15        6.26        8.51      4.38 o
   7  14  15       11.95       14.24      5.75 o
   8  14  15       19.46       16.83      6.17 o
   3  15  15        1.20       -2.20      4.78 o
   4  15  15        4.89        6.28      5.13 o
   5  15  15       71.79       76.83      8.08 o
   6  15  15       13.33       16.86      5.66 o
   1  -1  16        7.86        9.25      4.51 o
   2  -1  16        0.57        4.15      4.79 o
   3  -1  16       14.40       26.54      7.68 o
  -1   0  16        4.40        2.73      3.45 o
   0   0  16       12.16       11.22      3.80 o
   1   0  16       36.87       42.24      6.12 o
   2   0  16       10.44       15.12      5.17 o
   3   0  16       31.62       21.85      5.15 o
   4   0  16      150.62      146.16      9.09 o
   5   0  16        4.17        3.17      4.11 o
  -2   1  16       23.29       30.47      5.40 o
  -1   1  16      128.41      140.95      8.07 o
   0   1  16       59.29       72.44      5.89 o
   1   1  16        7.90        5.99      3.45 o
   2   1  16        4.39        3.70      3.49 o
   3   1  16       40.95       45.49      8.93 o
   4   1  16      200.16      232.97     27.98 o
   5   1  16      111.39      108.04      8.55 o
   6   1  16       31.64       34.87      5.80 o
  -2   2  16       11.63        9.65      4.60 o
  -1   2  16       28.15       30.78      5.23 o
   0   2  16        0.14        0.58      3.55 o
   1   2  16       37.13       33.47      5.22 o
   2   2  16       57.99       65.41      5.48 o
   3   2  16       22.47       25.51      5.51 o
   4   2  16        1.33        1.14      3.44 o
   5   2  16        8.83        7.20      3.24 o
   6   2  16        0.46        5.22      4.52 o
   7   2  16        1.82       -1.85      4.18 o
  -3   3  16        8.52        7.92      6.40 o
  -2   3  16       39.29       33.90      5.67 o
  -1   3  16      143.53      159.90     11.74 o
   0   3  16      112.33      120.17     11.28 o
   1   3  16       44.04       39.56      5.01 o
   2   3  16        0.94       -1.32      3.16 o
   3   3  16       13.55       18.81      4.02 o
   4   3  16      157.86      149.29      7.44 o
   5   3  16      168.76      178.34      8.03 o
   6   3  16       17.79       24.54      4.07 o
   7   3  16       23.51       23.85      5.57 o
  -3   4  16      207.74      226.55     14.01 o
  -2   4  16       40.36       35.46      7.47 o
  -1   4  16       11.48        8.57      4.57 o
   0   4  16       16.14       14.74      7.49 o
   1   4  16      144.11      141.14      8.38 o
   2   4  16       94.12       84.52      6.35 o
   3   4  16        4.60        0.10      3.33 o
   4   4  16       55.96       55.21      7.35 o
   5   4  16       60.45       59.52      5.45 o
   6   4  16       77.17       84.00      6.16 o
   7   4  16       10.15        2.21      3.67 o
   8   4  16        3.87        5.11      4.23 o
  -3   5  16       39.56       39.35      6.47 o
  -2   5  16        0.14       -0.62      4.36 o
  -1   5  16       67.74       58.46      6.72 o
   0   5  16       61.20       55.07      5.33 o
   1   5  16      158.93      167.12      7.61 o
   2   5  16       17.55       20.55      4.44 o
   3   5  16       15.25       16.68      4.22 o
   4   5  16      114.22      125.12      7.42 o
   5   5  16      273.74      267.32     10.48 o
   6   5  16       32.53       19.16      4.37 o
   7   5  16       39.68       36.87      5.11 o
   8   5  16        8.97       -1.19      3.75 o
  -3   6  16      174.11      167.42     10.47 o
  -2   6  16      115.45      146.88     12.41 o
  -1   6  16       49.17       46.43      6.33 o
   0   6  16      106.86       94.75      6.48 o
   1   6  16      339.97      351.94     11.27 o
   2   6  16      297.98      325.16     10.63 o
   3   6  16       64.24       67.71      5.36 o
   4   6  16        1.83        6.16      3.52 o
   5   6  16        0.81        2.91      3.82 o
   6   6  16       19.33       11.80      4.42 o
   7   6  16       51.98       46.63      5.64 o
   8   6  16      106.53      105.09      7.35 o
   9   6  16        1.26        3.55      4.00 o
  -3   7  16      142.81      165.47     12.37 o
  -2   7  16      274.65      308.47     13.67 o
  -1   7  16      234.15      225.67     11.28 o
   0   7  16       65.01       67.03      6.90 o
   1   7  16       75.57       82.68      7.75 o
   2   7  16        0.34        3.23      3.49 o
   3   7  16       26.08       27.28      4.42 o
   4   7  16        0.42        2.39      3.33 o
   5   7  16      206.48      213.55      9.46 o
   6   7  16      172.18      169.89      7.67 o
   7   7  16       57.32       54.75      6.05 o
   8   7  16        0.97       -0.10      3.75 o
   9   7  16       15.18       15.07      4.81 o
  -2   8  16       13.49        5.75      5.33 o
  -1   8  16        0.26        0.26      4.67 o
   0   8  16        7.64        6.58      4.60 o
   1   8  16      202.74      225.63     10.84 o
   2   8  16      580.89      650.13     19.38 o
   3   8  16      311.95      307.78     10.50 o
   4   8  16      192.61      173.59      9.81 o
   5   8  16       37.31       37.64      4.72 o
   6   8  16      239.20      240.12      9.32 o
   7   8  16      110.82      117.25      7.78 o
   8   8  16       34.62       31.69      6.04 o
   9   8  16        4.72        4.61      5.86 o
  -2   9  16      160.26      169.45     10.66 o
  -1   9  16      252.46      302.09     13.65 o
   0   9  16      150.94      149.61      9.47 o
   1   9  16      143.93      135.89      8.92 o
   2   9  16      238.37      236.56     11.12 o
   3   9  16      108.44      120.01      8.37 o
   4   9  16      124.83      120.87      8.42 o
   5   9  16        9.06        8.01      4.40 o
   6   9  16       51.30       48.34      6.20 o
   7   9  16        7.22        9.33      4.90 o
   8   9  16        6.16        7.12      7.10 o
   9   9  16       12.79       11.55     14.75 o
  -2  10  16       16.91       15.51     10.49 o
  -1  10  16       71.28       78.52      8.08 o
   0  10  16       62.14       66.73      7.51 o
   1  10  16       15.64       10.86      5.02 o
   2  10  16      130.45      108.78      8.29 o
   3  10  16      106.60      103.73      8.10 o
   4  10  16       64.66       59.55      7.47 o
   5  10  16       19.83       18.87      5.42 o
   6  10  16      201.26      205.90     10.59 o
   7  10  16      239.67      257.85     13.00 o
   8  10  16      156.38      168.19     10.21 o
   9  10  16       40.69       46.32      8.23 o
  -1  11  16       87.42      105.36      9.06 o
   0  11  16        9.14       18.43      7.91 o
   1  11  16        3.90        1.62      4.56 o
   2  11  16      146.37      140.50      9.25 o
   3  11  16      231.12      241.44     11.62 o
   4  11  16      123.76      122.46     11.50 o
   5  11  16      227.68      277.01     12.54 o
   6  11  16       19.44       19.39      5.44 o
   7  11  16        3.03        2.43      7.97 o
   8  11  16        4.71        8.78      5.20 o
   9  11  16       26.73       22.02      7.23 o
   0  12  16      142.68      152.56     17.18 o
   1  12  16      118.63      117.77      9.24 o
   2  12  16        4.73        3.64      4.15 o
   3  12  16       10.44        6.90      5.24 o
   4  12  16        0.22       -4.58      4.58 o
   5  12  16      122.99      103.23      8.51 o
   6  12  16        5.40       -4.54      4.54 o
   7  12  16       78.65       68.41      7.72 o
   8  12  16       47.08       59.02      7.46 o
   1  13  16       17.53       16.20      6.52 o
   2  13  16        3.07        3.70      4.53 o
   3  13  16       34.41       36.02      5.43 o
   4  13  16       11.30       11.42      5.73 o
   5  13  16       74.82       79.36      9.22 o
   6  13  16      110.95      127.83      9.61 o
   7  13  16       23.55       40.44      6.89 o
   8  13  16       10.47       21.13      7.63 o
   2  14  16       30.17       34.25      6.71 o
   3  14  16       16.07       16.07      5.77 o
   4  14  16        0.48       -4.14      4.60 o
   5  14  16        2.99        6.17      5.38 o
   6  14  16      120.26      134.42     10.14 o
   1   1  17        3.62        8.59      7.22 o
   2   1  17        1.54        1.49      6.31 o
   3   1  17       24.10       12.93      7.60 o
   0   2  17       41.81       39.16      8.80 o
   1   2  17      106.73      130.95     12.89 o
   2   2  17       40.13       31.42      4.63 o
   3   2  17        4.75       -0.99      3.20 o
   4   2  17        9.11       18.15      5.27 o
   5   2  17       11.86       11.56      4.96 o
  -1   3  17        2.41        1.83      4.27 o
   0   3  17       31.68       30.06      5.24 o
   1   3  17        5.65       -2.39      3.59 o
   2   3  17       96.05       92.67      6.66 o
   3   3  17       17.60       18.13      4.40 o
   4   3  17       12.67        6.53      3.72 o
   5   3  17       89.53       74.57      5.80 o
   6   3  17       48.55       59.45      7.79 o
  -1   4  17       18.23       25.98      5.42 o
   0   4  17       25.62       18.17      4.91 o
   1   4  17       68.53       86.36      6.89 o
   2   4  17       24.63       17.52      4.51 o
   3   4  17       10.74        5.49      3.89 o
   4   4  17       50.21       63.43      5.89 o
   5   4  17      189.04      196.33      9.04 o
   6   4  17      101.11      108.79      7.76 o
   7   4  17       25.82       26.23      7.26 o
  -1   5  17        2.71        1.72      5.64 o
   0   5  17       17.91       18.50      5.12 o
   1   5  17        0.89        0.33      3.87 o
   2   5  17       23.87       23.11      4.94 o
   3   5  17      119.44      132.99      7.93 o
   4   5  17       20.86       27.24      4.97 o
   5   5  17       37.46       38.35      5.25 o
   6   5  17        1.13        5.58      3.93 o
   7   5  17        7.16       -0.91      3.71 o
  -1   6  17       38.48       45.68      6.70 o
   0   6  17       47.33       58.01      6.89 o
   1   6  17      129.75      125.67      8.88 o
   2   6  17      187.96      213.17     13.93 o
   3   6  17       35.89       40.53      5.63 o
   4   6  17        1.33        0.38      3.85 o
   5   6  17       26.50       24.15      4.88 o
   6   6  17      109.86      107.92      7.33 o
   7   6  17      176.74      198.82      9.70 o
   8   6  17       14.26       33.15      9.81 o
  -1   7  17       78.45       69.01      7.61 o
   0   7  17       19.04       18.38      5.42 o
   1   7  17        0.71        7.73      4.64 o
   2   7  17       66.91       80.79     10.33 o
   3   7  17      129.15      142.80      7.45 o
   4   7  17        6.23        7.71      4.27 o
   5   7  17       37.34       40.57      5.72 o
   6   7  17        2.35        7.14      4.12 o
   7   7  17        7.36       12.23      4.58 o
   8   7  17       35.64       27.43      5.45 o
  -1   8  17        0.34       -2.25      4.55 o
   0   8  17        2.37       -1.06      4.53 o
   1   8  17       14.53       13.86      5.02 o
   2   8  17      165.62      198.29     18.74 o
   3   8  17       76.20       86.40      8.77 o
   4   8  17        4.10       -0.74      6.89 o
   5   8  17       20.43       22.18      4.33 o
   6   8  17       54.68       47.49      6.08 o
   7   8  17       38.96       31.46      6.98 o
   8   8  17       61.06       51.12     17.30 o
  -1   9  17       99.82      127.08      9.75 o
   0   9  17      179.09      195.08     10.90 o
   1   9  17       57.28       63.47      8.04 o
   2   9  17       75.91       71.94      7.39 o
   3   9  17      166.36      166.83      9.81 o
   4   9  17      186.34      185.17     21.25 o
   5   9  17       36.73       30.28      5.96 o
   6   9  17        4.37       10.64      5.00 o
   7   9  17        0.32       -2.10      4.25 o
   8   9  17       94.16       95.65      9.84 o
   0  10  17      146.08      137.60      9.91 o
   1  10  17      113.32      116.81      9.04 o
   2  10  17        8.73       12.41      6.27 o
   3  10  17        3.08        7.07      5.08 o
   4  10  17       10.73        8.40      4.93 o
   5  10  17       11.34       16.34      5.55 o
   6  10  17       64.30       64.27      7.14 o
   7  10  17      143.10      136.33      9.45 o
   8  10  17       83.51       92.88      8.34 o
   0  11  17        0.32       -1.75      9.96 o
   1  11  17        9.14       15.90      5.74 o
   2  11  17       92.39       91.62      8.43 o
   3  11  17      360.84      384.77     15.17 o
   4  11  17      188.41      212.55     11.33 o
   5  11  17       70.95       64.14      7.41 o
   6  11  17       62.39       59.54      7.21 o
   7  11  17       47.24       48.58      9.07 o
   1  12  17      144.59      152.68     10.49 o
   2  12  17       53.07       41.37      7.02 o
   3  12  17       80.00       69.36      7.95 o
   4  12  17       48.77       59.12     13.22 o
   5  12  17       72.50       72.90      8.04 o
   6  12  17       24.23       27.58      6.42 o
   7  12  17        1.07        6.34      7.32 o
   3  13  17       31.06       34.74      7.76 o
   4  13  17       95.54       88.78      8.98 o
   5  13  17       52.43       74.14      8.87 o
   6  13  17       15.26       16.65      6.09 o
   2   4  18        8.40       11.66      4.50 o
   3   4  18        5.87       12.63      4.38 o
   4   4  18       14.03        6.21      5.36 o
   1   5  18       12.37       12.33      4.79 o
   2   5  18      115.65      125.56      8.24 o
   3   5  18      103.35      105.20     11.37 o
   4   5  18       11.17       -0.07      4.05 o
   5   5  18        2.03        2.28      3.95 o
   1   6  18       22.50       30.83      7.34 o
   2   6  18        2.55        2.29      4.34 o
   3   6  18      102.33      108.45      7.83 o
   4   6  18       54.91       68.34      6.73 o
   5   6  18        1.07       -4.49      4.49 o
   6   6  18       96.34       96.28      9.00 o
   1   7  18       11.49       12.80      6.42 o
   2   7  18       40.34       34.01      7.49 o
   3   7  18       53.65       50.02     19.73 o
   4   7  18       61.28       63.80      6.82 o
   5   7  18       37.65       50.51      6.36 o
   6   7  18       22.46       42.51      6.42 o
   1   8  18        1.50        3.62      5.11 o
   2   8  18       11.52       -0.26      4.65 o
   3   8  18        2.73        7.39      5.93 o
   4   8  18       78.63       81.32      9.35 o
   5   8  18       56.31       51.77     18.36 o
   6   8  18        0.17       -5.52      7.95 o
   1   9  18        2.88        1.23      4.88 o
   2   9  18       10.19        4.24      4.85 o
   3   9  18      180.99      213.24     11.26 o
   4   9  18      100.35      106.61      8.49 o
   5   9  18        5.42        9.45      5.17 o
   6   9  18        8.35       11.66      6.54 o
   2  10  18        8.73        3.23      5.03 o
   3  10  18       12.59       17.12      5.88 o
   4  10  18       53.61       61.05     11.92 o
   5  10  18       16.19       16.67      5.82 o
   6  10  18        0.94        0.46      5.13 o
   3  11  18       51.08       54.90      7.62 o
   4  11  18       50.81       51.70      7.39 o
   5  11  18        3.01        3.94      5.42 o
 
